# Supplementary material for: Genome-wide DNA methylation profile in mungbean
Source: Sci Rep. 2017 Jan 13;7:40503. doi: 10.1038/srep40503 (PMC5233969; doi:10.1038/srep40503)
Supplement: Supplementary Table S5 [file srep40503-s2.xls]

## Sheet: dmr.out.txt.matched_region
Genome-wide DNA methylation profile in mungbean
Yang Jae Kang1, Ahra Bae1, Sangrea Shim1, Taeyoung Lee1, Jayern Lee1, Dani Satyawan1,2, Moon Young Kim1,3 and Suk-Ha Lee1,3,*
1Department of Plant Science and Research Institute of Agriculture and Life Sciences, College of Agriculture and Life Sciences, Seoul National University, Seoul 151-921, Korea
2Indonesian Center for Agricultural Biotechnology and Genetic Resources Research and Development, Bogor 16111, Indonesia
3Plant Genomics and Breeding Institute, Seoul National University, Seoul, 151-921, Korea
*Correspondence should be addressed to Suk-Ha Lee (sukhalee@snu.ac.kr).
Address: Crop Genomics Lab. RN. 4105 Bldg. 200 CALS, Seoul National University, 1 Gwanak-ro, Gwanak-gu, Seoul 151-921, Korea
Tel: +8228804545
Fax: +8228774550
E-mail: sukhalee@snu.ac.kr.
Supplementary Table S5. The DMRs between Sunwanogdu (VC1973A) and Kyunggijaerae#5 (V2984) with P value lower than 0.01
Chromosome	Left	Right	Location	Odd ratio	P value
scaffold_1131	41	2677	NONGENIC	1.11741	0.00571669
scaffold_2145	76	1111	NONGENIC	0.88148	0.0375465
scaffold_2496	33	1125	NONGENIC	1.36829	2.07179e-05
scaffold_537	35	2263	NONGENIC	1.32647	0.00546425
scaffold_537	21190	22767	NONGENIC	1.14857	0.00620858
scaffold_537	17184	18469	NONGENIC	0.172742	4.07496e-122
scaffold_536	4017	6527	NONGENIC	1.57495	2.92223e-34
scaffold_535	2177	3422	NONGENIC	1.30287	3.85335e-08
scaffold_535	11445	17449	DOWNSTREAM(Vradi0535s00010),NONGENIC	1.058	0.009635
scaffold_535	21215	23415	DOWNSTREAM(Vradi0535s00010),NONGENIC	1.08085	0.0400013
scaffold_535	27672	31278	DOWNSTREAM(Vradi0535s00010),NONGENIC	1.203	2.72866e-10
scaffold_534	14972	17711	NONGENIC	1.31284	8.70642e-16
scaffold_534	26522	29970	DOWNSTREAM(Vradi0534s00020),NONGENIC	1.14758	0.000237095
scaffold_534	7621	11010	DOWNSTREAM(Vradi0534s00010),NONGENIC	0.79583	3.13833e-12
scaffold_533	6832	7925	NONGENIC	1.6097	2.4823e-11
scaffold_533	10510	16814	NONGENIC	1.16853	1.26906e-09
scaffold_532	12558	17540	DOWNSTREAM(Vradi0532s00010),NONGENIC	1.46147	2.92248e-44
scaffold_532	18881	20344	DOWNSTREAM(Vradi0532s00010),NONGENIC	1.18722	9.02612e-05
scaffold_532	26032	30294	DOWNSTREAM(Vradi0532s00010),NONGENIC	1.11529	0.000766022
scaffold_247	10502	24887	INTRON(Vradi0247s00120),CDS(Vradi0247s00120),INTRON(Vradi0247s00120),CDS(Vradi0247s00120),INTRON(Vradi0247s00120),CDS(Vradi0247s00120),INTRON(Vradi0247s00120),CDS(Vradi0247s00120),DOWNSTREAM(Vradi0247s00120),NONGENIC	1.10294	1.12437e-11
scaffold_247	52579	55220	DOWNSTREAM(Vradi0247s00050),NONGENIC	1.08724	0.0387868
scaffold_247	57248	73521	NONGENIC,UPSTREAM(Vradi0247s00060)	1.10516	4.63684e-11
scaffold_247	88470	95352	NONGENIC	1.10395	0.00141358
scaffold_247	108859	109899	NONGENIC	1.23519	0.0277514
scaffold_247	157200	159035	NONGENIC	1.5798	1.36459e-09
scaffold_247	167102	168177	NONGENIC	1.47535	0.00369931
scaffold_247	190017	194031	NONGENIC	1.14451	1.50314e-07
scaffold_247	194627	203963	NONGENIC	1.11547	5.01035e-08
scaffold_247	216194	235041	NONGENIC	1.15145	6.91972e-26
scaffold_247	268070	282557	NONGENIC	1.0602	7.14555e-05
scaffold_247	285377	286569	NONGENIC	4.00919	0.00614078
scaffold_247	302389	303589	NONGENIC	1.53428	1.03781e-14
scaffold_247	328692	353463	NONGENIC	1.08447	3.44721e-14
scaffold_247	361799	362724	DOWNSTREAM(Vradi0247s00030),UPSTREAM(Vradi0247s00080)	1.41348	1.00627e-11
scaffold_247	375312	389295	DOWNSTREAM(Vradi0247s00080),NONGENIC	1.06724	6.33683e-05
scaffold_247	394702	395696	NONGENIC,UPSTREAM(Vradi0247s00090)	1.72949	2.02197e-13
scaffold_247	412862	415290	NONGENIC	1.122	0.000386366
scaffold_247	427392	435969	NONGENIC	1.10193	1.1512e-06
scaffold_247	444447	448654	DOWNSTREAM(Vradi0247s00020),NONGENIC	1.07174	0.0255287
scaffold_247	469701	472181	DOWNSTREAM(Vradi0247s00020),NONGENIC	1.19027	1.1659e-05
scaffold_247	489021	492625	DOWNSTREAM(Vradi0247s00020),NONGENIC	1.26027	1.56131e-10
scaffold_247	500216	502957	DOWNSTREAM(Vradi0247s00020),NONGENIC	1.38149	1.3186e-18
scaffold_247	504483	507062	DOWNSTREAM(Vradi0247s00020),NONGENIC	1.19268	1.51182e-06
scaffold_247	513505	516845	DOWNSTREAM(Vradi0247s00020),NONGENIC	1.1947	6.63326e-08
scaffold_247	521321	524142	DOWNSTREAM(Vradi0247s00020),NONGENIC	1.28756	3.31179e-05
scaffold_247	105030	106101	NONGENIC	0.846978	0.0168265
scaffold_247	148704	150857	NONGENIC	0.89498	0.0248427
scaffold_247	165590	166771	NONGENIC	0.433327	1.26279e-13
scaffold_247	213062	214055	NONGENIC	0.880288	0.0335586
scaffold_247	305721	307160	NONGENIC	0.816762	9.47426e-11
scaffold_247	333270	335428	NONGENIC	0.927694	0.0395413
scaffold_247	365174	366711	INTRON(Vradi0247s00080)	0.300764	1.47267e-63
scaffold_246	5	2923	NONGENIC	4.93643	1.97674e-204
scaffold_246	20895	22980	NONGENIC	1.12079	0.0120476
scaffold_246	111346	112769	NONGENIC	1.15191	0.00360758
scaffold_246	139814	142604	DOWNSTREAM(Vradi0246s00070),NONGENIC,UPSTREAM(Vradi0246s00470)	1.07749	0.0206794
scaffold_246	157939	158939	NONGENIC,UPSTREAM(Vradi0246s00310)	6.06907	3.76001e-61
scaffold_246	166567	168508	NONGENIC	1.19062	3.52098e-06
scaffold_246	324945	327625	NONGENIC	1.1474	7.73004e-05
scaffold_246	328315	330229	UPSTREAM(Vradi0246s00430),CDS(Vradi0246s00430),INTRON(Vradi0246s00430),CDS(Vradi0246s00430),DOWNSTREAM(Vradi0246s00430)	1.09385	0.0226987
scaffold_246	342502	344041	NONGENIC	2.57817	1.49278e-22
scaffold_246	349675	350833	NONGENIC	1.36718	1.17392e-08
scaffold_246	407877	409601	NONGENIC	1.24263	1.18857e-05
scaffold_246	442879	444244	CDS(Vradi0246s00140),3'UTR(Vradi0246s00140),DOWNSTREAM(Vradi0246s00140),NONGENIC,UPSTREAM(Vradi0246s00010)	1.21276	0.00396883
scaffold_246	32003	33206	NONGENIC	0.854833	0.00159534
scaffold_246	253031	254066	INTRON(Vradi0246s00230)	0.838151	0.00505845
scaffold_246	477478	478882	DOWNSTREAM(Vradi0246s00090),NONGENIC	0.805592	2.16949e-07
scaffold_324	10102	11175	NONGENIC	1.12668	0.0479655
scaffold_324	50219	53382	NONGENIC	1.18309	0.000157901
scaffold_324	54759	56016	NONGENIC	2.10861	1.63335e-38
scaffold_324	61061	62118	NONGENIC	1.43713	0.000415865
scaffold_324	72263	73963	NONGENIC	1.52791	0.00014486
scaffold_324	74924	101869	NONGENIC	1.02764	0.00784105
scaffold_324	124785	136141	NONGENIC	2.05769	2.10774e-87
scaffold_324	146387	149754	NONGENIC	4.99349	1.05105e-48
scaffold_324	181444	195350	NONGENIC	1.29045	4.51516e-66
scaffold_324	196524	199833	NONGENIC,UPSTREAM(Vradi0324s00040)	1.12857	6.19167e-05
scaffold_324	208231	211070	INTRON(Vradi0324s00040)	1.30514	1.55044e-10
scaffold_324	216285	219351	NONGENIC	1.11632	8.12815e-05
scaffold_324	229759	251425	NONGENIC	1.12028	1.73194e-11
scaffold_324	256952	278267	NONGENIC	1.29252	1.39745e-57
scaffold_324	294895	296786	NONGENIC	1.20506	5.33514e-06
scaffold_324	307035	315116	NONGENIC,UPSTREAM(Vradi0324s00080),CDS(Vradi0324s00080),INTRON(Vradi0324s00080),CDS(Vradi0324s00080),INTRON(Vradi0324s00080),CDS(Vradi0324s00080),INTRON(Vradi0324s00080),CDS(Vradi0324s00080),INTRON(Vradi0324s00080),CDS(Vradi0324s00080),INTRON(Vradi0324s00080),CDS(Vradi0324s00080),DOWNSTREAM(Vradi0324s00080)	1.07923	3.74085e-05
scaffold_324	332684	334810	DOWNSTREAM(Vradi0324s00080),NONGENIC	1.17698	0.000176465
scaffold_324	74920	81777	NONGENIC	0.957171	0.026757
scaffold_409	15739	17551	NONGENIC,UPSTREAM(Vradi0409s00020),CDS(Vradi0409s00020),INTRON(Vradi0409s00020)	1.9523	2.99555e-117
scaffold_409	54606	56848	NONGENIC	1.19099	2.25936e-08
scaffold_409	66647	68644	NONGENIC	1.68058	8.12024e-13
scaffold_409	95134	97555	NONGENIC	1.16213	4.41545e-06
scaffold_409	110303	113103	NONGENIC	1.11646	0.0129957
scaffold_409	114386	116855	NONGENIC	1.17031	1.25172e-07
scaffold_409	145598	160440	DOWNSTREAM(Vradi0409s00040),NONGENIC	1.35324	1.54869e-109
scaffold_409	44319	47328	INTRON(Vradi0409s00030),CDS(Vradi0409s00030),INTRON(Vradi0409s00030),CDS(Vradi0409s00030),INTRON(Vradi0409s00030),CDS(Vradi0409s00030),INTRON(Vradi0409s00030),CDS(Vradi0409s00030),DOWNSTREAM(Vradi0409s00030)	0.0300762	0
scaffold_409	126570	132878	NONGENIC,UPSTREAM(Vradi0409s00040),CDS(Vradi0409s00040),INTRON(Vradi0409s00040),CDS(Vradi0409s00040),INTRON(Vradi0409s00040),CDS(Vradi0409s00040),INTRON(Vradi0409s00040),CDS(Vradi0409s00040),DOWNSTREAM(Vradi0409s00040)	0.848631	1.59096e-14
scaffold_408	5300	14925	NONGENIC	1.17969	5.07856e-19
scaffold_408	21166	26322	NONGENIC	1.42299	3.14719e-54
scaffold_408	54742	59243	NONGENIC	1.06025	0.0440423
scaffold_408	65507	70006	NONGENIC	1.41581	1.91375e-28
scaffold_408	80791	82739	NONGENIC	1.13536	0.0137059
scaffold_408	93090	95397	NONGENIC	1.3487	7.08751e-13
scaffold_408	95639	99412	NONGENIC	1.13309	2.94281e-05
scaffold_408	127044	132832	INTRON(Vradi0408s00010),CDS(Vradi0408s00010),INTRON(Vradi0408s00010)	1.14288	5.99102e-08
scaffold_408	145744	157406	NONGENIC,UPSTREAM(Vradi0408s00020),CDS(Vradi0408s00020),INTRON(Vradi0408s00020),CDS(Vradi0408s00020),DOWNSTREAM(Vradi0408s00020),NONGENIC	1.66874	1.91999e-304
scaffold_408	52477	53749	NONGENIC	0.826167	0.00146143
scaffold_408	115521	124448	NONGENIC,UPSTREAM(Vradi0408s00010)	0.833229	2.3398e-23
scaffold_408	140230	143790	NONGENIC	0.917482	0.00340464
scaffold_403	8781	28035	DOWNSTREAM(Vradi0403s00050),NONGENIC	1.04535	0.000494942
scaffold_403	28441	29530	NONGENIC,UPSTREAM(Vradi0403s00020)	1.8039	3.7147e-37
scaffold_403	33507	38795	INTRON(Vradi0403s00020)	1.10577	8.34834e-05
scaffold_403	82224	90640	NONGENIC,UPSTREAM(Vradi0403s00030)	1.0406	0.0453854
scaffold_403	108144	118158	NONGENIC	1.05739	0.000915791
scaffold_403	123921	130874	NONGENIC,UPSTREAM(Vradi0403s00060)	1.14609	1.66378e-09
scaffold_403	133096	137877	INTRON(Vradi0403s00060),CDS(Vradi0403s00060),DOWNSTREAM(Vradi0403s00060),NONGENIC	1.13229	4.28573e-06
scaffold_403	147040	150233	INTRON(Vradi0403s00080),CDS(Vradi0403s00080)	1.12205	0.00140863
scaffold_403	155944	160879	DOWNSTREAM(Vradi0403s00080),NONGENIC,UPSTREAM(Vradi0403s00070),CDS(Vradi0403s00070),INTRON(Vradi0403s00070)	1.08389	0.000490932
scaffold_403	161258	167184	INTRON(Vradi0403s00070),CDS(Vradi0403s00070),DOWNSTREAM(Vradi0403s00070),NONGENIC	1.14482	4.79103e-08
scaffold_403	120985	122740	NONGENIC	0.301963	2.02118e-63
scaffold_403	123528	127475	NONGENIC	0.917947	0.00296436
scaffold_401	19509	21247	NONGENIC	1.69837	4.1186e-21
scaffold_401	97585	101479	NONGENIC	1.27121	1.33712e-20
scaffold_401	152272	154072	NONGENIC,UPSTREAM(Vradi0401s00060)	1.25306	2.98776e-07
scaffold_401	159581	166244	DOWNSTREAM(Vradi0401s00060),NONGENIC	1.21395	3.98208e-14
scaffold_401	24749	26410	NONGENIC	0.81023	0.000342314
scaffold_400	11824	27897	NONGENIC	1.11188	2.84703e-14
scaffold_400	34968	50776	NONGENIC	1.05772	2.138e-05
scaffold_400	65600	68734	NONGENIC	1.13671	8.10355e-05
scaffold_400	70101	73788	NONGENIC,UPSTREAM(Vradi0400s00010),CDS(Vradi0400s00010)	1.93743	2.12054e-60
scaffold_400	78530	84343	DOWNSTREAM(Vradi0400s00010),NONGENIC	1.05731	0.0133113
scaffold_400	107851	116824	DOWNSTREAM(Vradi0400s00010),NONGENIC	1.06126	0.00180807
scaffold_400	123619	124595	DOWNSTREAM(Vradi0400s00010),NONGENIC	1.15265	0.0229001
scaffold_400	145815	151753	DOWNSTREAM(Vradi0400s00010),NONGENIC	1.0733	0.0236011
scaffold_400	59735	60759	NONGENIC	0.745559	1.94421e-05
scaffold_400	143199	144379	DOWNSTREAM(Vradi0400s00010),NONGENIC	0.844625	0.016524
scaffold_400	166756	167803	DOWNSTREAM(Vradi0400s00010),NONGENIC	0.713422	8.66944e-10
scaffold_407	3842	5302	NONGENIC	1.34859	5.29414e-13
scaffold_407	16821	30465	NONGENIC	1.06345	7.30132e-05
scaffold_407	33723	34817	NONGENIC	1.89454	8.17008e-14
scaffold_407	65965	69684	NONGENIC	1.41439	2.64814e-12
scaffold_407	78705	87250	NONGENIC	1.18919	3.07341e-13
scaffold_407	89687	96734	NONGENIC	1.16028	2.54427e-11
scaffold_407	98067	104076	NONGENIC	1.06301	0.00772532
scaffold_407	144626	150725	INTRON(Vradi0407s00020),CDS(Vradi0407s00020),3'UTR(Vradi0407s00020),DOWNSTREAM(Vradi0407s00020),NONGENIC	1.47483	3.8728e-09
scaffold_407	151021	155366	NONGENIC,UPSTREAM(Vradi0407s00040),CDS(Vradi0407s00040),DOWNSTREAM(Vradi0407s00040),NONGENIC	2.06921	5.96687e-06
scaffold_407	13986	15982	NONGENIC	0.923604	0.0392982
scaffold_407	91336	92780	NONGENIC	0.897449	0.00510106
scaffold_407	93698	94878	NONGENIC	0.719399	2.66386e-08
scaffold_407	110798	111796	NONGENIC	0.694206	1.80526e-11
scaffold_406	8	2883	NONGENIC	1.20962	3.00906e-07
scaffold_406	4441	9593	NONGENIC	1.1105	7.604e-06
scaffold_406	15618	19558	NONGENIC	1.12834	8.42875e-07
scaffold_406	41107	44891	NONGENIC	1.21814	2.65472e-10
scaffold_406	45573	52191	NONGENIC	1.06313	0.00668543
scaffold_406	54312	55467	NONGENIC	1.43539	1.25344e-09
scaffold_406	73691	76063	NONGENIC	1.14566	0.000731936
scaffold_406	91749	94340	NONGENIC	1.08932	0.00956636
scaffold_406	95270	97503	NONGENIC	1.59784	9.29804e-29
scaffold_406	103171	114393	NONGENIC	1.18608	3.01869e-37
scaffold_406	121100	122595	DOWNSTREAM(Vradi0406s00010),NONGENIC	1.16166	0.00039131
scaffold_406	122708	138447	NONGENIC	1.07716	3.73551e-08
scaffold_406	139411	142525	NONGENIC	1.41484	2.11688e-23
scaffold_406	169699	174101	DOWNSTREAM(Vradi0406s00020),NONGENIC	1.05753	0.0349752
scaffold_406	177983	181114	DOWNSTREAM(Vradi0406s00030),NONGENIC	1.16841	2.65264e-05
scaffold_406	136028	139505	NONGENIC	0.727177	2.68248e-23
scaffold_405	8556	14251	DOWNSTREAM(Vradi0405s00010),NONGENIC	1.12622	2.18609e-06
scaffold_405	20137	25766	NONGENIC,UPSTREAM(Vradi0405s00040),5'UTR(Vradi0405s00040),CDS(Vradi0405s00040),INTRON(Vradi0405s00040)	1.13831	1.78926e-07
scaffold_405	32333	34126	NONGENIC,UPSTREAM(Vradi0405s00030)	1.18535	0.00308777
scaffold_405	49864	55643	DOWNSTREAM(Vradi0405s00020),NONGENIC	1.0587	0.0157455
scaffold_405	73037	75582	DOWNSTREAM(Vradi0405s00020),NONGENIC	1.11624	0.00297704
scaffold_405	83112	86828	DOWNSTREAM(Vradi0405s00020),NONGENIC	1.11081	6.08388e-05
scaffold_405	91507	94400	DOWNSTREAM(Vradi0405s00020),NONGENIC	1.11942	0.00122028
scaffold_405	148340	149668	DOWNSTREAM(Vradi0405s00020),NONGENIC	1.71448	1.12598e-05
scaffold_405	151551	153611	DOWNSTREAM(Vradi0405s00020),NONGENIC	1.53508	8.54399e-13
scaffold_405	154469	157276	DOWNSTREAM(Vradi0405s00020),NONGENIC	1.62196	2.30942e-26
scaffold_405	167040	168471	DOWNSTREAM(Vradi0405s00020),NONGENIC	1.98005	6.05028e-30
scaffold_405	112809	113794	DOWNSTREAM(Vradi0405s00020),NONGENIC	0.907171	0.0493765
scaffold_404	130102	135075	DOWNSTREAM(Vradi0404s00010),NONGENIC	1.13144	5.5386e-07
scaffold_404	172810	174947	DOWNSTREAM(Vradi0404s00010),NONGENIC	1.38278	8.19966e-19
scaffold_404	198885	200057	DOWNSTREAM(Vradi0404s00010),NONGENIC	1.95749	1.778e-43
scaffold_404	17904	19775	NONGENIC	0.827534	3.6997e-05
scaffold_404	19775	22319	NONGENIC	0.916078	0.0277453
scaffold_404	35351	37760	NONGENIC	0.910163	0.0148132
scaffold_404	98979	101220	NONGENIC	0.784762	1.57186e-07
scaffold_404	115197	116836	NONGENIC	0.777908	1.78899e-07
scaffold_404	152546	153983	DOWNSTREAM(Vradi0404s00010),NONGENIC	0.695133	1.23563e-13
scaffold_339	10	12645	NONGENIC	1.04629	0.00431959
scaffold_339	39160	48158	NONGENIC	1.04607	0.0198012
scaffold_339	56373	60393	NONGENIC	1.58268	1.98303e-49
scaffold_339	61056	61992	NONGENIC	1.3463	1.91063e-07
scaffold_339	65080	72991	NONGENIC	1.2794	5.74715e-32
scaffold_339	112862	117618	NONGENIC	1.37553	1.06565e-21
scaffold_339	122516	125252	NONGENIC	1.08203	0.0114804
scaffold_339	126034	143215	NONGENIC	1.0926	8.43252e-11
scaffold_339	161433	169505	NONGENIC	1.18805	3.86176e-18
scaffold_339	176091	185504	NONGENIC	1.04584	0.0299903
scaffold_339	207108	219654	DOWNSTREAM(Vradi0339s00010),NONGENIC	1.07907	4.27158e-07
scaffold_339	226875	237122	DOWNSTREAM(Vradi0339s00050),NONGENIC	1.19269	1.21179e-22
scaffold_339	238094	253109	NONGENIC	1.15232	8.41527e-17
scaffold_339	253569	255524	NONGENIC	1.31791	4.61572e-06
scaffold_339	257057	264721	NONGENIC,UPSTREAM(Vradi0339s00020)	1.07306	0.000156491
scaffold_339	185995	187327	NONGENIC	0.497824	6.50718e-25
scaffold_339	221316	227159	NONGENIC,UPSTREAM(Vradi0339s00050),5'UTR(Vradi0339s00050),CDS(Vradi0339s00050),INTRON(Vradi0339s00050),CDS(Vradi0339s00050),INTRON(Vradi0339s00050),CDS(Vradi0339s00050),INTRON(Vradi0339s00050),CDS(Vradi0339s00050),INTRON(Vradi0339s00050),CDS(Vradi0339s00050),INTRON(Vradi0339s00050),CDS(Vradi0339s00050),INTRON(Vradi0339s00050),CDS(Vradi0339s00050),INTRON(Vradi0339s00050),CDS(Vradi0339s00050),INTRO…	0.232906	0
scaffold_338	12	1568	NONGENIC	1.40901	1.13586e-08
scaffold_338	8744	12286	NONGENIC	1.4753	9.89258e-10
scaffold_338	46820	48154	NONGENIC	1.5886	1.51406e-20
scaffold_338	49819	54139	NONGENIC	1.16604	5.56671e-07
scaffold_338	69721	71068	NONGENIC	1.12005	0.0034709
scaffold_338	109895	111342	NONGENIC	1.20505	1.77762e-05
scaffold_338	137392	154661	NONGENIC	1.06352	6.83918e-07
scaffold_338	155820	162846	NONGENIC	1.11507	1.10357e-07
scaffold_338	163350	167462	NONGENIC,UPSTREAM(Vradi0338s00010)	1.29647	3.75869e-20
scaffold_338	171346	176230	INTRON(Vradi0338s00010),CDS(Vradi0338s00010)	1.07053	0.0449285
scaffold_338	230555	234342	NONGENIC,UPSTREAM(Vradi0338s00040)	1.13946	1.50273e-06
scaffold_338	257163	268923	NONGENIC,UPSTREAM(Vradi0338s00020),CDS(Vradi0338s00020),INTRON(Vradi0338s00020),CDS(Vradi0338s00020),INTRON(Vradi0338s00020),CDS(Vradi0338s00020),DOWNSTREAM(Vradi0338s00020),NONGENIC	1.20781	1.78236e-27
scaffold_338	286981	292244	DOWNSTREAM(Vradi0338s00030),NONGENIC	1.05846	0.0209558
scaffold_338	25247	27134	NONGENIC	0.859709	0.000606799
scaffold_338	84345	86789	NONGENIC	0.916289	0.0146577
scaffold_338	105868	106903	NONGENIC	0.842391	0.00212918
scaffold_338	202684	204366	NONGENIC	0.82601	7.50034e-07
scaffold_338	225553	226851	NONGENIC	0.835331	0.00534565
scaffold_338	278800	281746	DOWNSTREAM(Vradi0338s00030),NONGENIC	0.930038	0.021088
scaffold_335	31306	35345	NONGENIC	1.10503	0.000347921
scaffold_335	36290	37618	NONGENIC,UPSTREAM(Vradi0335s00100)	1.28935	9.9079e-08
scaffold_335	52975	53893	NONGENIC	1.63751	2.60775e-22
scaffold_335	65043	66242	NONGENIC	1.19948	0.000269227
scaffold_335	112066	113493	NONGENIC	1.17903	9.84616e-06
scaffold_335	128697	135864	NONGENIC	1.2311	1.02342e-14
scaffold_335	156676	164666	NONGENIC	1.12432	1.22675e-08
scaffold_335	166052	181482	NONGENIC	1.10696	4.13837e-08
scaffold_335	189028	195504	NONGENIC	1.0743	0.000710729
scaffold_335	196191	201964	NONGENIC	1.25367	1.65263e-20
scaffold_335	213016	215641	DOWNSTREAM(Vradi0335s00060),NONGENIC	1.17468	1.84342e-05
scaffold_335	219250	231046	NONGENIC	1.06417	4.79212e-05
scaffold_335	240001	245453	NONGENIC	1.06959	0.00783038
scaffold_335	249004	253353	NONGENIC	1.13627	3.13393e-07
scaffold_335	260571	262955	NONGENIC	1.73537	3.43631e-15
scaffold_335	265236	266132	NONGENIC	1.31261	9.47134e-07
scaffold_335	268869	274068	NONGENIC	1.05905	0.0184284
scaffold_335	290533	291744	DOWNSTREAM(Vradi0335s00010),NONGENIC	2.46034	1.59585e-10
scaffold_335	236687	240874	NONGENIC	0.911833	0.000411786
scaffold_335	266293	267561	NONGENIC	0.839243	0.00136069
scaffold_337	29971	36414	NONGENIC	1.1715	1.05068e-10
scaffold_337	55011	56067	NONGENIC	4.86925	4.06951e-10
scaffold_337	130277	145638	NONGENIC	1.31012	3.53502e-59
scaffold_337	147057	150281	NONGENIC	1.2591	1.27129e-06
scaffold_337	173556	179163	NONGENIC	1.88744	1.04737e-05
scaffold_337	203405	207256	NONGENIC	1.45884	6.34129e-11
scaffold_337	229240	232796	NONGENIC	inf	0.0219928
scaffold_337	235747	250123	UPSTREAM(Vradi0337s00030),CDS(Vradi0337s00030),INTRON(Vradi0337s00030),CDS(Vradi0337s00030),INTRON(Vradi0337s00030),CDS(Vradi0337s00030),INTRON(Vradi0337s00030),CDS(Vradi0337s00030),DOWNSTREAM(Vradi0337s00030),NONGENIC	1.94734	4.4496e-22
scaffold_337	267260	271671	NONGENIC,UPSTREAM(Vradi0337s00070),5'UTR(Vradi0337s00070),INTRON(Vradi0337s00070)	2.31134	2.01589e-17
scaffold_337	276210	282675	INTRON(Vradi0337s00070),CDS(Vradi0337s00070),DOWNSTREAM(Vradi0337s00070),NONGENIC	1.44942	1.96917e-07
scaffold_337	144855	146650	NONGENIC	0.288851	1.95533e-103
scaffold_330	4751	18184	NONGENIC	1.0368	0.0163441
scaffold_330	25088	29227	NONGENIC	1.12827	3.38851e-06
scaffold_330	36450	38132	NONGENIC	1.14751	0.00586756
scaffold_330	54100	55287	NONGENIC	1.23524	0.00163535
scaffold_330	71851	73579	NONGENIC	1.28193	6.62788e-07
scaffold_330	98812	102880	DOWNSTREAM(Vradi0330s00090),NONGENIC	1.11564	0.000310194
scaffold_330	104240	111486	UPSTREAM(Vradi0330s00080),CDS(Vradi0330s00080),INTRON(Vradi0330s00080),CDS(Vradi0330s00080),INTRON(Vradi0330s00080),CDS(Vradi0330s00080),INTRON(Vradi0330s00080),CDS(Vradi0330s00080),INTRON(Vradi0330s00080),CDS(Vradi0330s00080),INTRON(Vradi0330s00080),CDS(Vradi0330s00080),INTRON(Vradi0330s00080),CDS(Vradi0330s00080),DOWNSTREAM(Vradi0330s00080),NONGENIC	1.09638	4.6563e-06
scaffold_330	129639	138764	NONGENIC	1.04457	0.0143748
scaffold_330	166654	174500	NONGENIC	1.06339	0.000938149
scaffold_330	206723	216102	NONGENIC	1.07013	0.000261588
scaffold_330	247894	266303	NONGENIC	1.15543	2.44537e-30
scaffold_330	270922	272157	NONGENIC	1.77519	3.52573e-26
scaffold_330	288301	291456	NONGENIC	1.2654	1.57687e-07
scaffold_330	311638	323416	DOWNSTREAM(Vradi0330s00020),NONGENIC	1.07212	0.00105911
scaffold_330	38603	41211	NONGENIC	0.934053	0.0325836
scaffold_330	51084	53737	DOWNSTREAM(Vradi0330s00100),NONGENIC	0.924076	0.0271744
scaffold_330	96141	100774	CDS(Vradi0330s00090),INTRON(Vradi0330s00090),CDS(Vradi0330s00090),INTRON(Vradi0330s00090),CDS(Vradi0330s00090),INTRON(Vradi0330s00090),CDS(Vradi0330s00090),INTRON(Vradi0330s00090),CDS(Vradi0330s00090),INTRON(Vradi0330s00090),CDS(Vradi0330s00090),3'UTR(Vradi0330s00090),DOWNSTREAM(Vradi0330s00090),NONGENIC	0.401463	1.09039e-224
scaffold_330	239291	245579	NONGENIC	0.919862	0.000479182
scaffold_330	277183	279141	NONGENIC	0.916458	0.0435451
scaffold_332	9171	10621	NONGENIC	1.18932	4.40109e-05
scaffold_332	21587	23291	NONGENIC	1.14156	0.00301465
scaffold_332	88049	89550	NONGENIC	5.28883	0.000312061
scaffold_332	116972	118211	DOWNSTREAM(Vradi0332s00090),NONGENIC	1.17942	0.00331196
scaffold_332	132887	135064	NONGENIC	1.28819	7.37431e-10
scaffold_332	173253	174917	INTRON(Vradi0332s00190)	1.20057	0.00146411
scaffold_332	186918	188144	NONGENIC,UPSTREAM(Vradi0332s00070)	1.28439	4.97803e-09
scaffold_332	217352	222015	NONGENIC,UPSTREAM(Vradi0332s00210),CDS(Vradi0332s00210),INTRON(Vradi0332s00210),CDS(Vradi0332s00210),INTRON(Vradi0332s00210),CDS(Vradi0332s00210),INTRON(Vradi0332s00210)	1.13929	2.74227e-07
scaffold_332	243834	247609	INTRON(Vradi0332s00260)	1.57015	2.28948e-48
scaffold_332	288381	289732	NONGENIC	1.14757	0.0429105
scaffold_332	173365	174379	INTRON(Vradi0332s00190)	0.782242	0.000194554
scaffold_332	184848	186053	NONGENIC	0.881909	0.0177692
scaffold_1050	118	3216	NONGENIC	2.3035	2.34917e-47
scaffold_621	362	1783	NONGENIC	1.2122	0.00817459
scaffold_621	9198	11083	NONGENIC	1.175	0.000141183
scaffold_620	21	3049	NONGENIC	1.1322	0.0406198
scaffold_620	5044	8348	NONGENIC	1.18103	0.0137595
scaffold_1056	3021	3185	NONGENIC	0.52874	0.000153882
scaffold_624	27	4805	NONGENIC	1.24649	1.10058e-11
scaffold_23	19	7491	NONGENIC	1.06755	0.00491585
scaffold_23	47004	48202	NONGENIC	1.79967	5.29407e-26
scaffold_23	48545	55541	NONGENIC	1.17033	1.70556e-13
scaffold_23	65415	74171	NONGENIC	1.13617	1.12983e-09
scaffold_23	74370	75632	NONGENIC	1.095	0.0381652
scaffold_23	86172	89455	NONGENIC	1.09691	0.00166004
scaffold_23	91250	92653	NONGENIC	1.77853	4.21009e-34
scaffold_23	99798	104289	NONGENIC	1.09878	0.00555003
scaffold_23	112194	115183	NONGENIC	1.25625	2.7653e-16
scaffold_23	116978	123989	NONGENIC	1.09216	3.34047e-06
scaffold_23	152269	159661	NONGENIC	1.44471	1.57487e-67
scaffold_23	171567	177505	NONGENIC,UPSTREAM(Vradi0023s01030),5'UTR(Vradi0023s01030),CDS(Vradi0023s01030),INTRON(Vradi0023s01030)	1.05864	0.0335137
scaffold_23	177998	180104	INTRON(Vradi0023s01030)	1.74414	6.41418e-58
scaffold_23	181442	188394	DOWNSTREAM(Vradi0023s01030),NONGENIC	1.11108	5.83665e-07
scaffold_23	230190	231964	NONGENIC	1.18555	1.73453e-05
scaffold_23	247862	250883	NONGENIC	1.44704	8.18879e-21
scaffold_23	251461	254587	NONGENIC	1.16777	5.37175e-05
scaffold_23	264612	265890	NONGENIC	1.24025	0.00945712
scaffold_23	274376	280088	NONGENIC	1.15276	2.12264e-10
scaffold_23	288700	291433	INTRON(Vradi0023s00950),CDS(Vradi0023s00950),INTRON(Vradi0023s00950),CDS(Vradi0023s00950),DOWNSTREAM(Vradi0023s00950),NONGENIC	1.14243	0.00379384
scaffold_23	294029	306121	NONGENIC	1.10065	2.37466e-10
scaffold_23	324070	330862	NONGENIC,UPSTREAM(Vradi0023s00620)	1.11853	4.57473e-07
scaffold_23	337455	339969	DOWNSTREAM(Vradi0023s00620),NONGENIC	1.19109	1.64509e-06
scaffold_23	358271	360309	DOWNSTREAM(Vradi0023s00540),NONGENIC	1.12616	0.000325375
scaffold_23	360547	361456	NONGENIC	1.5379	8.90948e-12
scaffold_23	368567	374833	NONGENIC	1.2116	1.12658e-13
scaffold_23	386963	396980	NONGENIC	1.10455	4.63764e-08
scaffold_23	397987	403629	NONGENIC,UPSTREAM(Vradi0023s00800)	1.07881	0.000613878
scaffold_23	419860	421249	NONGENIC	1.34451	2.62183e-10
scaffold_23	423058	424090	NONGENIC	1.15042	0.0127305
scaffold_23	434756	436414	NONGENIC	1.51801	4.79144e-20
scaffold_23	459587	463468	NONGENIC	1.08165	0.011358
scaffold_23	468842	474677	DOWNSTREAM(Vradi0023s00720),NONGENIC,UPSTREAM(Vradi0023s00840)	1.0882	0.000337005
scaffold_23	482217	485112	INTRON(Vradi0023s00840)	1.12699	0.000130392
scaffold_23	489266	491368	INTRON(Vradi0023s00840)	1.40067	2.51167e-07
scaffold_23	500153	505033	INTRON(Vradi0023s00840)	1.09027	0.000980745
scaffold_23	512843	524550	NONGENIC	1.05477	0.000436876
scaffold_23	529429	534121	NONGENIC	1.07055	0.0141261
scaffold_23	552373	553692	NONGENIC	2.14151	4.26517e-18
scaffold_23	563645	565862	NONGENIC	1.10075	0.0142287
scaffold_23	573247	586000	INTRON(Vradi0023s00460),CDS(Vradi0023s00460),INTRON(Vradi0023s00460),CDS(Vradi0023s00460),DOWNSTREAM(Vradi0023s00460),NONGENIC	1.09103	1.59899e-08
scaffold_23	588031	594384	INTRON(Vradi0023s00300)	1.11145	5.04732e-05
scaffold_23	596822	598761	INTRON(Vradi0023s00300)	1.15255	0.000352962
scaffold_23	599529	600815	INTRON(Vradi0023s00300)	3.11136	2.8044e-18
scaffold_23	607911	608916	DOWNSTREAM(Vradi0023s00930),NONGENIC	1.31848	0.00283245
scaffold_23	632928	641069	NONGENIC	1.04872	0.0230638
scaffold_23	655569	667695	NONGENIC,UPSTREAM(Vradi0023s00580)	1.08562	2.43198e-06
scaffold_23	685020	687352	NONGENIC	1.24698	0.000681666
scaffold_23	689497	691392	NONGENIC	1.13982	0.0238334
scaffold_23	692364	694034	NONGENIC	1.28829	8.75151e-09
scaffold_23	700227	723831	NONGENIC,UPSTREAM(Vradi0023s00410),CDS(Vradi0023s00410),INTRON(Vradi0023s00410),CDS(Vradi0023s00410),INTRON(Vradi0023s00410),CDS(Vradi0023s00410),INTRON(Vradi0023s00410),CDS(Vradi0023s00410),INTRON(Vradi0023s00410),CDS(Vradi0023s00410),DOWNSTREAM(Vradi0023s00410)	1.03893	0.00159101
scaffold_23	724415	725577	NONGENIC	1.13915	0.0345192
scaffold_23	805193	808649	NONGENIC	1.08046	0.00994608
scaffold_23	810613	813465	NONGENIC	1.37718	1.84143e-19
scaffold_23	814240	817852	NONGENIC	1.26658	3.09479e-10
scaffold_23	822740	829542	NONGENIC	1.15913	8.45341e-15
scaffold_23	894008	895270	NONGENIC	1.41325	5.39013e-09
scaffold_23	916364	917733	NONGENIC	1.51355	7.16636e-08
scaffold_23	932411	933959	NONGENIC	1.14263	0.0215496
scaffold_23	938446	941450	NONGENIC	1.15586	0.000142367
scaffold_23	966976	968317	NONGENIC	1.25949	0.00014117
scaffold_23	984779	992337	NONGENIC	1.09998	4.52487e-07
scaffold_23	994745	1018908	NONGENIC	1.02638	0.0201704
scaffold_23	1080394	1088128	NONGENIC	1.18402	8.78752e-13
scaffold_23	1113958	1118317	NONGENIC	1.11013	8.69048e-05
scaffold_23	1120118	1125701	NONGENIC	1.11187	3.86942e-06
scaffold_23	1130836	1134383	NONGENIC	1.15762	2.64807e-05
scaffold_23	1138789	1150096	DOWNSTREAM(Vradi0023s00350),NONGENIC	1.05777	0.00113415
scaffold_23	1170260	1178490	NONGENIC	1.12051	2.81368e-09
scaffold_23	1185179	1208995	NONGENIC	1.03263	0.00803167
scaffold_23	1224681	1225926	NONGENIC	1.30982	3.51826e-06
scaffold_23	1226434	1242292	NONGENIC	1.05417	8.64815e-05
scaffold_23	1243143	1260715	NONGENIC	1.16312	7.06383e-34
scaffold_23	1261376	1264503	NONGENIC	1.06649	0.0453639
scaffold_23	1298068	1300616	NONGENIC	1.21263	3.79018e-07
scaffold_23	1310146	1314658	NONGENIC	1.14184	3.76377e-09
scaffold_23	1315124	1325646	NONGENIC,UPSTREAM(Vradi0023s00560),CDS(Vradi0023s00560),INTRON(Vradi0023s00560),CDS(Vradi0023s00560),DOWNSTREAM(Vradi0023s00560)	1.06689	0.000418173
scaffold_23	1326474	1327761	NONGENIC	1.12519	0.0120317
scaffold_23	1355135	1359567	NONGENIC	1.09087	0.0050923
scaffold_23	1371623	1373943	NONGENIC	2.23275	4.86473e-63
scaffold_23	1396711	1401258	NONGENIC	1.1296	2.77266e-05
scaffold_23	1405468	1410746	NONGENIC	1.26699	4.90535e-16
scaffold_23	1420013	1422444	DOWNSTREAM(Vradi0023s00050),NONGENIC	1.34498	5.85238e-25
scaffold_23	1435760	1438585	NONGENIC	2.35584	1.18624e-174
scaffold_23	1450949	1456814	NONGENIC,UPSTREAM(Vradi0023s00600),CDS(Vradi0023s00600),INTRON(Vradi0023s00600),CDS(Vradi0023s00600),INTRON(Vradi0023s00600)	1.08359	0.0010109
scaffold_23	1469043	1477079	NONGENIC	1.04722	0.0176071
scaffold_23	1496159	1498699	NONGENIC	1.3582	1.09031e-08
scaffold_23	1502229	1509821	NONGENIC	1.05785	0.00376091
scaffold_23	1509807	1512578	NONGENIC	1.08535	0.00818079
scaffold_23	1551612	1553556	NONGENIC,UPSTREAM(Vradi0023s00710)	1.17726	0.000822905
scaffold_23	1563552	1564407	DOWNSTREAM(Vradi0023s00710),NONGENIC	1.16292	0.00819099
scaffold_23	1579921	1582330	INTRON(Vradi0023s00280),CDS(Vradi0023s00280),INTRON(Vradi0023s00280),CDS(Vradi0023s00280),INTRON(Vradi0023s00280)	1.10326	0.0107384
scaffold_23	1587788	1592006	NONGENIC	1.11009	0.000251718
scaffold_23	1593904	1601853	NONGENIC	1.04656	0.0195702
scaffold_23	1616824	1622347	DOWNSTREAM(Vradi0023s00380),NONGENIC	2.04267	0.00922339
scaffold_23	1628501	1631835	NONGENIC,UPSTREAM(Vradi0023s00170)	1.1129	0.000201494
scaffold_23	1632267	1634722	UPSTREAM(Vradi0023s00170),5'UTR(Vradi0023s00170),CDS(Vradi0023s00170),INTRON(Vradi0023s00170),CDS(Vradi0023s00170),DOWNSTREAM(Vradi0023s00170),NONGENIC	1.1092	0.0010586
scaffold_23	1645144	1653041	NONGENIC	1.18517	9.29951e-21
scaffold_23	1662796	1668635	NONGENIC	1.07607	0.00148461
scaffold_23	1691775	1694495	INTRON(Vradi0023s00680)	1.14031	0.000280133
scaffold_23	1714312	1723420	NONGENIC	1.077	0.000770982
scaffold_23	1744033	1745791	NONGENIC,UPSTREAM(Vradi0023s00260)	1.22546	4.17501e-07
scaffold_23	1796879	1799882	NONGENIC	1.13596	0.000286231
scaffold_23	1804274	1805774	DOWNSTREAM(Vradi0023s00500),NONGENIC	1.15319	0.00315813
scaffold_23	1809731	1814873	NONGENIC	1.09626	0.000193919
scaffold_23	1827385	1829822	DOWNSTREAM(Vradi0023s00590),NONGENIC,UPSTREAM(Vradi0023s00420),CDS(Vradi0023s00420),INTRON(Vradi0023s00420),CDS(Vradi0023s00420)	1.29463	7.10717e-11
scaffold_23	1834767	1836011	DOWNSTREAM(Vradi0023s00420),NONGENIC	1.11652	0.0407964
scaffold_23	1837227	1844444	NONGENIC	1.17762	2.26525e-16
scaffold_23	1863813	1865909	NONGENIC	1.27615	5.1402e-09
scaffold_23	1866501	1868987	NONGENIC	1.56024	4.15466e-13
scaffold_23	1892760	1894434	NONGENIC	1.19088	0.0147721
scaffold_23	1898527	1900043	NONGENIC	1.97903	1.99689e-10
scaffold_23	1911630	1914056	NONGENIC	1.10345	0.00394116
scaffold_23	1928894	1930827	NONGENIC	1.16335	6.39004e-05
scaffold_23	1931634	1934048	NONGENIC	1.32789	4.37958e-17
scaffold_23	1947218	1948803	NONGENIC	1.32684	5.87724e-10
scaffold_23	1961997	1965410	NONGENIC	1.13307	0.000214034
scaffold_23	1995712	1998563	NONGENIC	1.06548	0.0399036
scaffold_23	2002735	2005131	NONGENIC	1.11914	0.00280004
scaffold_23	2011858	2017513	DOWNSTREAM(Vradi0023s00200),NONGENIC	1.20683	4.02101e-16
scaffold_23	2019099	2021085	NONGENIC	1.09795	0.0252832
scaffold_23	2030931	2052555	NONGENIC	1.05814	1.69273e-06
scaffold_23	2056514	2069408	NONGENIC	1.03365	0.0492429
scaffold_23	2086939	2089510	NONGENIC	1.10239	0.0140195
scaffold_23	2091189	2095900	NONGENIC	1.12831	9.51295e-05
scaffold_23	2098693	2111271	NONGENIC	1.04728	0.00317935
scaffold_23	2127972	2131742	NONGENIC	1.07654	0.0212864
scaffold_23	2133886	2135989	NONGENIC	1.13611	0.00154508
scaffold_23	2137484	2146009	NONGENIC	1.13289	1.68841e-10
scaffold_23	2167064	2180330	NONGENIC,UPSTREAM(Vradi0023s01000),CDS(Vradi0023s01000),INTRON(Vradi0023s01000),CDS(Vradi0023s01000),INTRON(Vradi0023s01000),CDS(Vradi0023s01000),DOWNSTREAM(Vradi0023s01000)	1.07779	1.54234e-07
scaffold_23	2207049	2214659	NONGENIC	1.08879	0.000542162
scaffold_23	2217164	2219288	NONGENIC	1.25815	3.00405e-08
scaffold_23	2222552	2231466	NONGENIC	1.19494	6.66643e-28
scaffold_23	2232001	2235767	NONGENIC,UPSTREAM(Vradi0023s00310)	1.3569	1.30359e-21
scaffold_23	2250363	2252948	NONGENIC,UPSTREAM(Vradi0023s00640),5'UTR(Vradi0023s00640)	1.20844	1.97554e-05
scaffold_23	2279625	2290327	NONGENIC	1.07554	1.14701e-05
scaffold_23	2292750	2310486	NONGENIC	1.03245	0.0172447
scaffold_23	2311328	2315101	NONGENIC	1.08804	0.00458239
scaffold_23	2345591	2347389	NONGENIC	1.26654	0.00512562
scaffold_23	2352253	2360903	NONGENIC	1.06579	0.000942278
scaffold_23	2379999	2402721	NONGENIC	1.03265	0.00666242
scaffold_23	2405784	2406998	NONGENIC	1.27099	2.94112e-10
scaffold_23	2427178	2434382	NONGENIC,UPSTREAM(Vradi0023s00390),CDS(Vradi0023s00390),INTRON(Vradi0023s00390)	1.05798	0.00724739
scaffold_23	2453944	2456757	NONGENIC	1.08662	0.0339727
scaffold_23	2466570	2467801	NONGENIC	1.20734	0.000508203
scaffold_23	2490631	2505450	DOWNSTREAM(Vradi0023s00610),NONGENIC	1.31682	3.48889e-73
scaffold_23	2510204	2511120	NONGENIC	1.2793	5.52386e-05
scaffold_23	2514515	2518211	NONGENIC	1.60669	4.6605e-12
scaffold_23	2518957	2531414	NONGENIC	1.09978	1.30302e-10
scaffold_23	2536061	2537781	NONGENIC,UPSTREAM(Vradi0023s00190)	1.12616	0.0051601
scaffold_23	2552233	2558050	NONGENIC,UPSTREAM(Vradi0023s00430),CDS(Vradi0023s00430),INTRON(Vradi0023s00430),CDS(Vradi0023s00430),INTRON(Vradi0023s00430),CDS(Vradi0023s00430),INTRON(Vradi0023s00430),CDS(Vradi0023s00430),INTRON(Vradi0023s00430),CDS(Vradi0023s00430),DOWNSTREAM(Vradi0023s00430)	1.13158	2.25588e-08
scaffold_23	2559257	2562616	NONGENIC,UPSTREAM(Vradi0023s00290),CDS(Vradi0023s00290),INTRON(Vradi0023s00290)	1.18117	9.46705e-09
scaffold_23	2571978	2575559	DOWNSTREAM(Vradi0023s00880),NONGENIC	1.17872	9.74758e-07
scaffold_23	2577820	2578847	NONGENIC	1.11377	0.0332283
scaffold_23	2585905	2590646	NONGENIC	1.0973	0.000202174
scaffold_23	2591273	2597541	NONGENIC	1.0471	0.04564
scaffold_23	2607094	2608954	NONGENIC	1.10958	0.00331404
scaffold_23	2635640	2637583	NONGENIC	1.24582	3.24489e-05
scaffold_23	2639967	2642893	NONGENIC	1.54222	1.07796e-29
scaffold_23	2654502	2656141	NONGENIC	1.17459	0.001025
scaffold_23	2677981	2679484	INTRON(Vradi0023s00810)	1.16659	0.000363691
scaffold_23	2701560	2706965	NONGENIC	1.18503	1.16559e-10
scaffold_23	2743347	2749484	NONGENIC	1.05708	0.00559718
scaffold_23	2779778	2793808	NONGENIC	1.0559	0.00014234
scaffold_23	2810155	2811335	NONGENIC	1.12743	0.0414977
scaffold_23	2850696	2859502	NONGENIC	1.0494	0.00707308
scaffold_23	2860085	2883223	NONGENIC	1.08422	7.13309e-13
scaffold_23	2884191	2900986	NONGENIC	1.0584	1.30144e-05
scaffold_23	2939066	2940824	NONGENIC	1089.85	1.19562e-295
scaffold_23	2957972	2959726	3'UTR(Vradi0023s01020),INTRON(Vradi0023s01020),3'UTR(Vradi0023s01020),DOWNSTREAM(Vradi0023s01020),NONGENIC	1.7052	1.91644e-14
scaffold_23	2961576	2979464	NONGENIC	1.04174	0.00325889
scaffold_23	2979989	2986094	NONGENIC	1.10473	6.9968e-05
scaffold_23	2986303	2996150	NONGENIC	1.07805	0.000343931
scaffold_23	3027846	3038723	NONGENIC	1.07272	1.42359e-05
scaffold_23	3043742	3046745	NONGENIC	1.10085	0.00421997
scaffold_23	3048650	3051238	NONGENIC	1.1584	2.37877e-05
scaffold_23	3063891	3067419	NONGENIC	1.13062	0.000612396
scaffold_23	3068375	3075987	NONGENIC	1.04937	0.0203852
scaffold_23	3083998	3087613	NONGENIC	1.15011	1.87714e-06
scaffold_23	3090955	3116904	NONGENIC	1.10865	1.65641e-21
scaffold_23	3117467	3120792	NONGENIC	1.11964	0.000653615
scaffold_23	3121464	3127452	NONGENIC	1.07339	0.000863886
scaffold_23	3162261	3166556	NONGENIC	1.06217	0.0152659
scaffold_23	3184417	3194939	NONGENIC,UPSTREAM(Vradi0023s00940),CDS(Vradi0023s00940),INTRON(Vradi0023s00940),CDS(Vradi0023s00940),INTRON(Vradi0023s00940)	1.10816	2.11404e-09
scaffold_23	679393	680861	NONGENIC	0.885072	0.00497331
scaffold_23	698508	699420	NONGENIC	0.891171	0.0209858
scaffold_23	715925	716797	INTRON(Vradi0023s00450),CDS(Vradi0023s00450),INTRON(Vradi0023s00450),CDS(Vradi0023s00450),INTRON(Vradi0023s00450),CDS(Vradi0023s00450),INTRON(Vradi0023s00450),CDS(Vradi0023s00450)	0.849636	0.010803
scaffold_23	751055	752372	NONGENIC	0.886613	0.0145459
scaffold_23	760449	761680	NONGENIC	0.796021	1.95348e-05
scaffold_23	780233	781588	NONGENIC	0.818507	0.000268357
scaffold_23	900174	901069	NONGENIC	0.830763	0.00473122
scaffold_23	1240245	1242261	NONGENIC	0.918728	0.0198461
scaffold_23	1285852	1287492	NONGENIC	0.856166	0.000100584
scaffold_23	1344655	1347343	NONGENIC	0.415778	2.76927e-138
scaffold_23	1363417	1369678	INTRON(Vradi0023s00660),CDS(Vradi0023s00660),DOWNSTREAM(Vradi0023s00660),NONGENIC	0.946765	0.0107419
scaffold_23	1533239	1535579	NONGENIC	0.917777	0.0185062
scaffold_23	1659505	1660913	NONGENIC	0.807992	2.18949e-05
scaffold_23	1723955	1725405	NONGENIC	0.903487	0.0334732
scaffold_23	1758732	1760660	NONGENIC	0.919373	0.0282471
scaffold_23	1834179	1835928	DOWNSTREAM(Vradi0023s00420),NONGENIC	0.865224	0.00143483
scaffold_23	1869550	1871944	NONGENIC	0.894536	0.00212974
scaffold_23	1908187	1910157	DOWNSTREAM(Vradi0023s00040),NONGENIC	0.881386	0.000820295
scaffold_23	1973600	1975185	NONGENIC	0.822998	4.23378e-06
scaffold_23	1987394	1988359	NONGENIC	0.845225	0.0172443
scaffold_23	2118776	2120725	NONGENIC	0.839353	2.70357e-05
scaffold_23	2361197	2363433	NONGENIC	0.740854	1.24959e-15
scaffold_23	2387678	2389500	NONGENIC	0.914238	0.0408291
scaffold_23	2401427	2402705	NONGENIC	0.889762	0.0330693
scaffold_23	2425204	2426654	NONGENIC	0.885866	0.00847575
scaffold_23	2673540	2674515	NONGENIC	0.886301	0.0166607
scaffold_23	2694376	2695972	5'UTR(Vradi0023s00630),INTRON(Vradi0023s00630),5'UTR(Vradi0023s00630)	0.923494	0.0331652
scaffold_23	2720856	2722771	NONGENIC	0.911045	0.00449088
scaffold_23	2860107	2863778	NONGENIC	0.945355	0.0391027
scaffold_23	2932255	2937836	NONGENIC	0.954311	0.0375416
scaffold_759	9770	11512	NONGENIC	1.40584	0.000100944
scaffold_757	9	3142	NONGENIC	1.41862	1.17473e-07
scaffold_753	14	1363	NONGENIC	1.23903	2.4326e-06
scaffold_752	1667	3525	NONGENIC	1.18376	0.00060224
scaffold_1450	56	1918	NONGENIC	1.83982	0.0131149
scaffold_1453	21	1896	NONGENIC	1.35005	5.50644e-13
scaffold_2504	55	1020	NONGENIC	1.14978	0.00717279
scaffold_2298	30	1182	NONGENIC	1.23361	0.0352015
scaffold_2294	35	1211	NONGENIC	1.43543	2.0761e-07
Vr04	3457	6030	NONGENIC	1.13252	0.000489693
Vr04	13018	15332	NONGENIC	1.2127	8.64982e-14
Vr04	50542	52663	NONGENIC	1.16421	3.18721e-05
Vr04	67988	74162	NONGENIC	1.15196	2.67614e-11
Vr04	80915	84497	NONGENIC	1.07312	0.0290364
Vr04	88112	91620	NONGENIC	1.35775	6.70896e-14
Vr04	114833	116585	NONGENIC	inf	9.56822e-30
Vr04	119301	128205	NONGENIC	1.25048	5.29702e-20
Vr04	128908	133795	NONGENIC	1.06632	0.0174922
Vr04	150693	164561	DOWNSTREAM(Vradi04g00060),NONGENIC	1.05641	0.000152958
Vr04	189963	194861	NONGENIC	1.12731	1.49804e-05
Vr04	196222	197882	NONGENIC	1.22093	4.79421e-06
Vr04	199157	203047	NONGENIC	1.09448	0.00137237
Vr04	219537	221016	NONGENIC	1.18477	0.0487531
Vr04	222570	224940	NONGENIC	1.10729	0.0117005
Vr04	235694	239598	DOWNSTREAM(Vradi04g00080),NONGENIC	1.13009	4.09857e-05
Vr04	247463	249391	NONGENIC	1.71413	8.26758e-10
Vr04	251243	255592	NONGENIC	1.37298	6.55717e-34
Vr04	255928	259566	NONGENIC	1.09778	0.00224133
Vr04	262732	264052	NONGENIC	1.16125	0.00655701
Vr04	264829	269081	NONGENIC	1.31948	1.54089e-21
Vr04	317744	319090	INTRON(Vradi04g00090),CDS(Vradi04g00090),INTRON(Vradi04g00090),CDS(Vradi04g00090),DOWNSTREAM(Vradi04g00090)	1.21052	1.17275e-05
Vr04	322033	346004	NONGENIC	1.09638	1.01853e-16
Vr04	352187	374360	NONGENIC	1.08941	6.01912e-11
Vr04	374623	376454	NONGENIC	1.23448	5.10904e-07
Vr04	385522	393747	NONGENIC,UPSTREAM(Vradi04g00120),CDS(Vradi04g00120)	1.08982	1.90022e-05
Vr04	433614	435435	CDS(Vradi04g00150),INTRON(Vradi04g00150),CDS(Vradi04g00150),INTRON(Vradi04g00150),CDS(Vradi04g00150),INTRON(Vradi04g00150),CDS(Vradi04g00150),INTRON(Vradi04g00150)	1.27683	2.62867e-07
Vr04	443971	447552	NONGENIC	1.08147	0.0143809
Vr04	450511	455557	NONGENIC	1.56791	6.09244e-74
Vr04	461995	480915	NONGENIC	1.02648	0.0292981
Vr04	481451	486271	NONGENIC	1.35621	6.24332e-32
Vr04	495935	507521	NONGENIC	1.06763	0.000144543
Vr04	510132	514864	NONGENIC	1.06205	0.0229153
Vr04	530529	535599	NONGENIC	1.11113	1.45737e-05
Vr04	573023	576419	DOWNSTREAM(Vradi04g00180),NONGENIC	1.24172	3.14336e-08
Vr04	578198	598694	NONGENIC	1.09965	1.06548e-17
Vr04	618247	628426	NONGENIC	3.09564	1.5e-122
Vr04	642970	648878	NONGENIC	1.16218	4.57801e-08
Vr04	649554	669843	NONGENIC	1.12191	5.84692e-17
Vr04	685062	696165	NONGENIC,UPSTREAM(Vradi04g00230)	1.06477	0.000844584
Vr04	699955	700884	INTRON(Vradi04g00230)	13.7988	1.85489e-16
Vr04	706199	707598	DOWNSTREAM(Vradi04g00230),NONGENIC	1.64261	2.72854e-09
Vr04	707949	709011	NONGENIC	1.13878	0.0423962
Vr04	709946	713751	NONGENIC	1.46768	1.79005e-08
Vr04	715637	724787	NONGENIC	1.06791	0.0254656
Vr04	729922	732322	NONGENIC	1.17491	0.00238294
Vr04	757190	759116	NONGENIC	1.18817	0.000588267
Vr04	759568	763479	NONGENIC	1.57364	8.66058e-39
Vr04	773769	776355	NONGENIC	1.08413	0.0384642
Vr04	776829	784999	NONGENIC	1.11204	9.57329e-06
Vr04	785418	786850	NONGENIC	1.23005	9.51934e-05
Vr04	787224	795822	NONGENIC,UPSTREAM(Vradi04g00240),CDS(Vradi04g00240),INTRON(Vradi04g00240),CDS(Vradi04g00240),INTRON(Vradi04g00240),CDS(Vradi04g00240),INTRON(Vradi04g00240),CDS(Vradi04g00240),INTRON(Vradi04g00240),CDS(Vradi04g00240),INTRON(Vradi04g00240),CDS(Vradi04g00240),INTRON(Vradi04g00240),CDS(Vradi04g00240),INTRON(Vradi04g00240)	1.22238	2.16294e-18
Vr04	801390	814972	NONGENIC,UPSTREAM(Vradi04g00250),CDS(Vradi04g00250),DOWNSTREAM(Vradi04g00250),NONGENIC,UPSTREAM(Vradi04g00260)	1.08671	3.27907e-09
Vr04	836230	838157	NONGENIC	inf	5.69051e-06
Vr04	842695	850978	NONGENIC	1.15833	2.99719e-11
Vr04	851665	853147	NONGENIC	1.25491	7.25573e-07
Vr04	882391	883941	NONGENIC	1.12279	0.0226488
Vr04	893407	894646	NONGENIC	37.7937	1.71125e-26
Vr04	895003	896009	NONGENIC	inf	6.76027e-70
Vr04	901471	907638	NONGENIC	1.11015	1.28603e-05
Vr04	914145	915642	NONGENIC	1.14779	0.000711713
Vr04	931338	933862	NONGENIC	1.19528	2.25051e-07
Vr04	934389	936047	NONGENIC	2.14047	0.000198
Vr04	936594	938019	NONGENIC	1.41337	4.51606e-13
Vr04	1012351	1018833	DOWNSTREAM(Vradi04g00360),NONGENIC	1.07111	0.0013367
Vr04	1019169	1025826	NONGENIC	1.30105	1.39403e-24
Vr04	1026555	1032558	NONGENIC	1.85981	8.1962e-148
Vr04	1056164	1057986	NONGENIC	1.26309	1.07303e-06
Vr04	1065253	1070272	NONGENIC	1.10648	3.29426e-05
Vr04	1071889	1073616	NONGENIC	1.29832	1.88963e-11
Vr04	1109161	1111728	NONGENIC	1.37238	1.02893e-22
Vr04	1128047	1133113	NONGENIC	1.18047	4.23887e-09
Vr04	1134010	1141314	NONGENIC	1.25684	6.72876e-26
Vr04	1168745	1176577	NONGENIC	1.0512	0.0157036
Vr04	1178592	1196350	NONGENIC,UPSTREAM(Vradi04g00370),5'UTR(Vradi04g00370),CDS(Vradi04g00370),INTRON(Vradi04g00370),CDS(Vradi04g00370),INTRON(Vradi04g00370),CDS(Vradi04g00370),INTRON(Vradi04g00370)	1.15062	5.8515e-25
Vr04	1253491	1268874	NONGENIC	1.05405	0.000154903
Vr04	1275140	1283432	NONGENIC	1.06609	0.000582862
Vr04	1283645	1299913	NONGENIC	1.03387	0.0108786
Vr04	1307960	1313471	NONGENIC	1.11628	1.48134e-06
Vr04	1331186	1368402	NONGENIC	1.05125	1.41877e-08
Vr04	1379677	1381690	NONGENIC	1.41464	1.60689e-05
Vr04	1381690	1388646	NONGENIC	1.06268	0.00329638
Vr04	1416288	1430950	NONGENIC	1.07824	1.44356e-07
Vr04	1435427	1446539	NONGENIC	1.17975	1.70557e-17
Vr04	1470219	1476467	NONGENIC	1.1243	7.85392e-05
Vr04	1508109	1509815	NONGENIC	1.28636	3.57863e-08
Vr04	1525652	1537344	NONGENIC	1.10013	2.19242e-09
Vr04	1589320	1595211	NONGENIC	1.07507	0.000697329
Vr04	1606733	1609441	NONGENIC	1.12587	0.00115931
Vr04	1628418	1634842	NONGENIC	1.16251	1.28541e-14
Vr04	1634842	1643435	NONGENIC	1.48735	3.04263e-88
Vr04	1666758	1673196	NONGENIC	1.13976	1.11652e-09
Vr04	1691106	1692180	NONGENIC	4.23334	6.79444e-52
Vr04	1692568	1693896	NONGENIC	1.48321	3.60748e-08
Vr04	1710825	1725331	DOWNSTREAM(Vradi04g00470),NONGENIC,UPSTREAM(Vradi04g00480),CDS(Vradi04g00480),INTRON(Vradi04g00480),CDS(Vradi04g00480),DOWNSTREAM(Vradi04g00480),NONGENIC,UPSTREAM(Vradi04g00490),CDS(Vradi04g00490),INTRON(Vradi04g00490),CDS(Vradi04g00490),INTRON(Vradi04g00490)	1.23915	2.26986e-25
Vr04	1729372	1737664	NONGENIC	1.20625	1.15744e-20
Vr04	1741182	1774220	NONGENIC	1.11078	1.40254e-18
Vr04	1821099	1826959	NONGENIC	1.131	9.3184e-06
Vr04	1846040	1850534	NONGENIC	1.05758	0.0247526
Vr04	1872840	1875337	NONGENIC	1.30562	3.34452e-07
Vr04	1875868	1888045	NONGENIC	1.0916	2.96754e-09
Vr04	1889941	1903987	NONGENIC	1.05408	0.000240377
Vr04	1937789	1939679	NONGENIC	1.37603	1.746e-05
Vr04	1945655	1958068	NONGENIC	1.04321	0.00923428
Vr04	1988792	2001831	NONGENIC	1.04669	0.0151831
Vr04	2045518	2050267	NONGENIC	1.18272	7.02611e-08
Vr04	2081237	2084965	NONGENIC	1.19334	1.65296e-08
Vr04	2133174	2134323	NONGENIC	2.643	7.98927e-12
Vr04	2136949	2160960	NONGENIC	1.02529	0.0363669
Vr04	2171419	2184912	NONGENIC	1.0952	5.99252e-11
Vr04	2185427	2191305	NONGENIC	1.09857	0.000427474
Vr04	2204177	2205458	UPSTREAM(Vradi04g00610),CDS(Vradi04g00610),DOWNSTREAM(Vradi04g00610)	2.61847	9.89508e-63
Vr04	2207221	2225774	NONGENIC,UPSTREAM(Vradi04g00620),CDS(Vradi04g00620),INTRON(Vradi04g00620),CDS(Vradi04g00620),DOWNSTREAM(Vradi04g00620),NONGENIC	1.14862	2.77168e-26
Vr04	2244974	2246982	INTRON(Vradi04g00640)	1.09845	0.0197645
Vr04	2259711	2262222	NONGENIC,UPSTREAM(Vradi04g00650)	1.08043	0.0430234
Vr04	2265016	2273143	NONGENIC,UPSTREAM(Vradi04g00660)	1.05457	0.00538646
Vr04	2277264	2278862	NONGENIC	1.27242	3.97679e-08
Vr04	2279408	2282973	NONGENIC	1.138	8.33828e-07
Vr04	2288073	2289549	NONGENIC	1.32138	0.000312969
Vr04	2291862	2297979	NONGENIC	1.06876	0.00251826
Vr04	2298889	2300328	NONGENIC	3.00945	0.0267236
Vr04	2317502	2318432	NONGENIC	2.28697	7.65973e-51
Vr04	2320402	2321797	NONGENIC	1.25919	4.52354e-07
Vr04	2341669	2344071	NONGENIC	1.18087	5.61514e-05
Vr04	2346387	2351857	NONGENIC	1.07496	0.00261064
Vr04	2353508	2355361	NONGENIC	1.22136	7.32648e-07
Vr04	2355596	2366420	NONGENIC	1.05876	0.000741834
Vr04	2385663	2393165	NONGENIC	1.04579	0.0283535
Vr04	2399014	2412244	NONGENIC,UPSTREAM(Vradi04g00720)	1.0969	5.8953e-10
Vr04	2417682	2433547	NONGENIC	1.07843	1.03458e-07
Vr04	2457684	2466549	NONGENIC,UPSTREAM(Vradi04g00740),CDS(Vradi04g00740),INTRON(Vradi04g00740),CDS(Vradi04g00740),INTRON(Vradi04g00740),CDS(Vradi04g00740),DOWNSTREAM(Vradi04g00740),NONGENIC	1.06367	0.0406151
Vr04	2476367	2506583	NONGENIC	1.14217	4.08067e-40
Vr04	2523863	2527325	NONGENIC,UPSTREAM(Vradi04g00750)	1.25971	1.22354e-11
Vr04	2531775	2533682	INTRON(Vradi04g00750)	1.42842	6.19544e-13
Vr04	2533947	2538676	INTRON(Vradi04g00750)	1.28479	1.17377e-09
Vr04	2543306	2554130	DOWNSTREAM(Vradi04g00750),NONGENIC,UPSTREAM(Vradi04g00760)	1.10489	2.29182e-08
Vr04	2556515	2557524	INTRON(Vradi04g00760)	1.31016	3.32516e-05
Vr04	2588947	2592773	NONGENIC	1.07455	0.0350789
Vr04	2593633	2597953	NONGENIC	1.12055	0.000258304
Vr04	2606817	2608725	NONGENIC	1.11257	0.0300022
Vr04	2613424	2615697	NONGENIC	1.18286	0.0218686
Vr04	2616155	2630116	NONGENIC	1.08801	1.48527e-08
Vr04	2630550	2634766	NONGENIC	1.29511	8.79921e-19
Vr04	2641121	2642259	INTRON(Vradi04g00800)	1.56131	2.49929e-14
Vr04	2642725	2647683	INTRON(Vradi04g00800)	1.12729	3.08695e-05
Vr04	2652886	2654619	DOWNSTREAM(Vradi04g00800),NONGENIC	2.25283	1.23661e-61
Vr04	2655212	2658626	NONGENIC,UPSTREAM(Vradi04g00810)	1.12452	0.000206472
Vr04	2661456	2662854	DOWNSTREAM(Vradi04g00810),NONGENIC	1.16657	0.000931206
Vr04	2663217	2666033	NONGENIC	1.99916	1.47186e-20
Vr04	2666601	2679961	NONGENIC	1.07926	7.91141e-07
Vr04	2681942	2694979	DOWNSTREAM(Vradi04g00820),NONGENIC	1.13415	1.00968e-16
Vr04	2720575	2727863	UPSTREAM(Vradi04g00830),5'UTR(Vradi04g00830),CDS(Vradi04g00830),INTRON(Vradi04g00830)	1.15797	6.64236e-13
Vr04	2749937	2756062	NONGENIC	1.07189	0.00164332
Vr04	2771238	2772372	NONGENIC	1.14493	0.00948452
Vr04	2775564	2778319	NONGENIC	1.11978	0.00113511
Vr04	2787874	2795815	NONGENIC	1.06619	0.000382093
Vr04	2802132	2810827	NONGENIC	1.28296	5.8698e-37
Vr04	2811478	2813299	NONGENIC	2.09798	1.91662e-25
Vr04	2818303	2824991	DOWNSTREAM(Vradi04g00870),NONGENIC	1.14612	2.23692e-09
Vr04	2851040	2857147	NONGENIC,UPSTREAM(Vradi04g00880)	1.09947	1.53112e-05
Vr04	2864693	2871385	NONGENIC	1.15755	1.13499e-10
Vr04	2872766	2881614	NONGENIC	1.1221	4.3243e-09
Vr04	2884384	2885787	NONGENIC	1.16773	0.000741259
Vr04	2892278	2898650	NONGENIC	1.20526	1.49087e-17
Vr04	2899698	2906809	NONGENIC,UPSTREAM(Vradi04g00900)	1.06338	0.00176772
Vr04	2911344	2912680	NONGENIC	1.73582	1.70264e-18
Vr04	2950295	2951854	NONGENIC	1.29927	5.00827e-09
Vr04	2962858	2980001	DOWNSTREAM(Vradi04g00920),NONGENIC	1.12187	2.89541e-18
Vr04	2982237	2985017	NONGENIC,UPSTREAM(Vradi04g00930),CDS(Vradi04g00930),INTRON(Vradi04g00930),CDS(Vradi04g00930),INTRON(Vradi04g00930)	1.21771	4.53202e-07
Vr04	2996464	3001397	DOWNSTREAM(Vradi04g00930),NONGENIC	2.87683	4.11599e-18
Vr04	3004532	3009009	3'UTR(Vradi04g00940),DOWNSTREAM(Vradi04g00940),NONGENIC	1.20275	4.61963e-12
Vr04	3021113	3026413	NONGENIC	1.0852	0.00181547
Vr04	3042564	3045628	DOWNSTREAM(Vradi04g00960),NONGENIC	1.23432	6.74346e-08
Vr04	3049450	3057863	NONGENIC	1.0429	0.0130524
Vr04	3058171	3061203	NONGENIC	1.11283	0.000975612
Vr04	3084420	3113790	DOWNSTREAM(Vradi04g00970),NONGENIC	1.04626	4.88429e-06
Vr04	3114019	3119897	NONGENIC	1.10596	7.7002e-06
Vr04	3147491	3154813	NONGENIC,UPSTREAM(Vradi04g00980)	1.45168	2.22963e-32
Vr04	3163006	3170691	UPSTREAM(Vradi04g00990),CDS(Vradi04g00990),INTRON(Vradi04g00990),CDS(Vradi04g00990),DOWNSTREAM(Vradi04g00990),NONGENIC	1.22754	2.89804e-18
Vr04	3218055	3229694	INTRON(Vradi04g01010),CDS(Vradi04g01010),DOWNSTREAM(Vradi04g01010),NONGENIC	1.09432	1.32086e-08
Vr04	3230398	3251518	NONGENIC	1.12394	5.30418e-21
Vr04	3274017	3283874	DOWNSTREAM(Vradi04g01020),NONGENIC,UPSTREAM(Vradi04g01030)	1.07417	0.000241265
Vr04	3303819	3311462	NONGENIC	1.13355	1.50179e-10
Vr04	3316826	3318294	NONGENIC	1.64942	5.53023e-17
Vr04	3362103	3363218	INTRON(Vradi04g01050)	2.59283	1.97285e-26
Vr04	3373065	3374564	INTRON(Vradi04g01050),CDS(Vradi04g01050),INTRON(Vradi04g01050),CDS(Vradi04g01050),INTRON(Vradi04g01050)	1.18607	0.0202629
Vr04	3396726	3400274	DOWNSTREAM(Vradi04g01060),NONGENIC	1.11661	2.1701e-05
Vr04	3413929	3415299	NONGENIC	1.1205	0.0257896
Vr04	3442837	3457006	NONGENIC,UPSTREAM(Vradi04g01090),CDS(Vradi04g01090),INTRON(Vradi04g01090),CDS(Vradi04g01090),DOWNSTREAM(Vradi04g01090)	1.0499	0.000485313
Vr04	3465054	3466419	NONGENIC	1.11201	0.0326489
Vr04	3500518	3507019	UPSTREAM(Vradi04g01120),CDS(Vradi04g01120),INTRON(Vradi04g01120),CDS(Vradi04g01120),DOWNSTREAM(Vradi04g01120),NONGENIC	23.6556	2.34047e-08
Vr04	3507700	3510363	NONGENIC	7.35693	4.80298e-51
Vr04	3519173	3524199	NONGENIC	1.47366	1.68073e-38
Vr04	3524199	3537152	NONGENIC	1.12744	1.49953e-12
Vr04	3558837	3566249	DOWNSTREAM(Vradi04g01150),NONGENIC,UPSTREAM(Vradi04g01160)	1.5252	2.61227e-21
Vr04	3570900	3582124	NONGENIC,UPSTREAM(Vradi04g01170)	1.13477	2.1741e-07
Vr04	3588781	3601669	NONGENIC	1.44116	2.81088e-30
Vr04	3614409	3618296	DOWNSTREAM(Vradi04g01180),NONGENIC	6.33758	0.00199231
Vr04	3620679	3624837	NONGENIC,UPSTREAM(Vradi04g01190),CDS(Vradi04g01190),INTRON(Vradi04g01190),CDS(Vradi04g01190),INTRON(Vradi04g01190)	1.26703	0.000705399
Vr04	3630160	3632097	NONGENIC,UPSTREAM(Vradi04g01210)	5.56215	1.70841e-32
Vr04	3673361	3689614	DOWNSTREAM(Vradi04g01220),NONGENIC	1.05496	0.000178356
Vr04	3716526	3738197	NONGENIC	1.09612	9.83266e-15
Vr04	3739257	3740158	NONGENIC,UPSTREAM(Vradi04g01240)	6.55457	0.0389892
Vr04	3745658	3747824	INTRON(Vradi04g01250),CDS(Vradi04g01250),INTRON(Vradi04g01250),CDS(Vradi04g01250),DOWNSTREAM(Vradi04g01250)	1.3577	1.48152e-08
Vr04	3762411	3772726	NONGENIC	1.1814	8.04868e-21
Vr04	3781894	3783904	NONGENIC	1.20746	8.87039e-05
Vr04	3791397	3800074	NONGENIC	1.05707	0.00445179
Vr04	3800391	3803726	NONGENIC	1.25671	2.64506e-11
Vr04	3805639	3808478	NONGENIC	1.13268	0.0112434
Vr04	3830827	3834914	NONGENIC	1.18247	7.3021e-07
Vr04	3837210	3839077	NONGENIC	2.54025	1.88822e-42
Vr04	3843020	3846464	INTRON(Vradi04g01280)	1.16617	1.97947e-07
Vr04	3858297	3862875	DOWNSTREAM(Vradi04g01300),NONGENIC	1.15156	2.48223e-08
Vr04	3878085	3901606	NONGENIC,UPSTREAM(Vradi04g01310),CDS(Vradi04g01310),INTRON(Vradi04g01310),CDS(Vradi04g01310),INTRON(Vradi04g01310),CDS(Vradi04g01310),INTRON(Vradi04g01310),CDS(Vradi04g01310),DOWNSTREAM(Vradi04g01310),NONGENIC	1.07262	2.14409e-09
Vr04	3912931	3929807	NONGENIC	1.13135	3.52521e-16
Vr04	3966095	3969009	NONGENIC	1.19856	1.99539e-07
Vr04	3972565	3973812	NONGENIC	1.18008	0.0182747
Vr04	3995762	4022086	NONGENIC	1.06648	1.39504e-09
Vr04	4023975	4029841	NONGENIC	1.16772	1.21443e-06
Vr04	4038646	4041814	NONGENIC	1.27567	2.97044e-12
Vr04	4044911	4060347	NONGENIC	1.08705	1.39921e-09
Vr04	4060878	4064686	NONGENIC	1.16452	5.98393e-08
Vr04	4078038	4083326	NONGENIC	1.08512	0.00267342
Vr04	4100411	4111006	NONGENIC,UPSTREAM(Vradi04g01380),CDS(Vradi04g01380),INTRON(Vradi04g01380)	1.0802	3.08056e-06
Vr04	4121630	4134393	NONGENIC	1.19062	4.52172e-19
Vr04	4137331	4139219	NONGENIC	inf	5.17691e-100
Vr04	4142657	4145697	NONGENIC	1.32961	1.84198e-18
Vr04	4146684	4162416	NONGENIC	1.20037	1.04209e-32
Vr04	4163241	4167596	NONGENIC	1.1593	1.29741e-09
Vr04	4178422	4183590	NONGENIC	1.06429	0.0129491
Vr04	4184945	4199328	NONGENIC	1.07058	3.43166e-05
Vr04	4200949	4223895	NONGENIC	1.15139	3.66331e-16
Vr04	4236817	4238757	CDS(Vradi04g01420),INTRON(Vradi04g01420),CDS(Vradi04g01420),INTRON(Vradi04g01420)	1.39468	2.45845e-07
Vr04	4290555	4308371	NONGENIC,UPSTREAM(Vradi04g01450),CDS(Vradi04g01450),INTRON(Vradi04g01450),CDS(Vradi04g01450),INTRON(Vradi04g01450),CDS(Vradi04g01450),INTRON(Vradi04g01450)	1.57381	1.68059e-68
Vr04	4311029	4317428	INTRON(Vradi04g01450),CDS(Vradi04g01450),INTRON(Vradi04g01450),CDS(Vradi04g01450),INTRON(Vradi04g01450),CDS(Vradi04g01450),INTRON(Vradi04g01450)	1.14208	3.30852e-09
Vr04	4324505	4326085	NONGENIC	3.50932	4.38454e-11
Vr04	4329848	4334473	NONGENIC	1.10161	0.00907055
Vr04	4374411	4376050	NONGENIC	1.20096	0.000626334
Vr04	4385749	4386823	UPSTREAM(Vradi04g01460),CDS(Vradi04g01460),INTRON(Vradi04g01460)	7.52808	9.22003e-10
Vr04	4396730	4398988	DOWNSTREAM(Vradi04g01470),NONGENIC	1.98251	4.24449e-60
Vr04	4425691	4428794	NONGENIC	1.14241	0.000519899
Vr04	4445947	4446889	INTRON(Vradi04g01490),5'UTR(Vradi04g01490)	1.19024	0.000243761
Vr04	4447670	4448933	DOWNSTREAM(Vradi04g01490),NONGENIC	1.10253	0.032992
Vr04	4486923	4489994	NONGENIC	1.26725	1.23456e-13
Vr04	4495031	4496346	NONGENIC	1.3023	1.02594e-05
Vr04	4505741	4507003	NONGENIC	1.13755	0.0143061
Vr04	4527202	4530297	DOWNSTREAM(Vradi04g01520),NONGENIC	1.65217	2.06438e-27
Vr04	4558815	4560200	NONGENIC	1.30078	6.77976e-07
Vr04	4614300	4617101	NONGENIC	1.15876	9.66367e-06
Vr04	4662512	4665330	NONGENIC	1.13175	0.000447641
Vr04	4745434	4747106	NONGENIC,UPSTREAM(Vradi04g01730)	1.12489	0.00878142
Vr04	4752959	4755209	NONGENIC	1.09748	0.00881937
Vr04	4791780	4801447	NONGENIC	1.04162	0.0229383
Vr04	4903072	4904858	NONGENIC	1.36101	1.25897e-08
Vr04	4907211	4908945	NONGENIC,UPSTREAM(Vradi04g01930)	1.18143	0.000128639
Vr04	4948489	4951198	DOWNSTREAM(Vradi04g01970),NONGENIC	1.0883	0.0187381
Vr04	4953956	4958411	NONGENIC,UPSTREAM(Vradi04g01980)	1.06224	0.0345696
Vr04	5082617	5083828	NONGENIC	1.18227	0.0010205
Vr04	5107541	5111032	NONGENIC	2.19713	2.67888e-76
Vr04	5143681	5146947	NONGENIC	1.32076	2.2934e-13
Vr04	5194501	5197206	NONGENIC	1.09463	0.00451949
Vr04	5220555	5223482	NONGENIC	1.19154	3.00161e-08
Vr04	5252276	5253209	NONGENIC	1.41571	7.0277e-09
Vr04	5314277	5315363	DOWNSTREAM(Vradi04g02340),NONGENIC	1.11946	0.0143122
Vr04	5344537	5345783	NONGENIC	1.15256	0.0191997
Vr04	5350208	5351502	NONGENIC	1.16168	0.00532541
Vr04	5379986	5380887	NONGENIC	1.19879	0.000512505
Vr04	5400157	5401207	NONGENIC	1.14875	0.0116337
Vr04	5441715	5445042	NONGENIC,UPSTREAM(Vradi04g02470)	1.10964	0.00337816
Vr04	5452658	5456347	NONGENIC,UPSTREAM(Vradi04g02480)	1.08825	0.0153562
Vr04	5483020	5484809	NONGENIC	1.15169	0.00280599
Vr04	5502325	5507149	DOWNSTREAM(Vradi04g02530),NONGENIC	1.1072	5.52131e-05
Vr04	5516069	5518055	NONGENIC	1.14308	0.000835827
Vr04	5571504	5573964	INTRON(Vradi04g02570)	1.51844	7.21848e-32
Vr04	5607212	5615108	NONGENIC,UPSTREAM(Vradi04g02590)	1.0603	0.00115638
Vr04	5682793	5690168	NONGENIC,UPSTREAM(Vradi04g02660),CDS(Vradi04g02660),INTRON(Vradi04g02660)	1.04649	0.0203017
Vr04	5711908	5713812	INTRON(Vradi04g02670)	1.1346	0.0096849
Vr04	5746817	5748779	NONGENIC	1.21199	6.48876e-05
Vr04	5752213	5753719	NONGENIC	1.11198	0.0290401
Vr04	5845394	5848979	DOWNSTREAM(Vradi04g02750),NONGENIC	1.08581	0.0115488
Vr04	5851369	5855130	NONGENIC	1.07318	0.0138042
Vr04	5872921	5874161	NONGENIC	1.65075	1.34943e-20
Vr04	5909515	5910948	NONGENIC,UPSTREAM(Vradi04g02810)	1.18423	0.000153594
Vr04	5912921	5913931	DOWNSTREAM(Vradi04g02810),NONGENIC	1.609	1.63473e-15
Vr04	5926290	5929314	NONGENIC,UPSTREAM(Vradi04g02830)	1.36645	8.7883e-17
Vr04	5936244	5939632	DOWNSTREAM(Vradi04g02830),NONGENIC	1.25038	6.97659e-14
Vr04	5949625	5955408	NONGENIC	1.07693	0.00152566
Vr04	5962887	5965205	NONGENIC	3.68123	1.28782e-74
Vr04	5965178	5967985	NONGENIC	1.17666	5.62834e-08
Vr04	5968203	5970354	NONGENIC	1.61604	2.71744e-32
Vr04	6008345	6012203	NONGENIC	1.08446	0.0196777
Vr04	6123349	6126426	NONGENIC	1.12043	0.00115768
Vr04	6166061	6168075	NONGENIC	1.1819	0.00052684
Vr04	6170261	6173847	NONGENIC	1.13201	0.000177167
Vr04	6194307	6196675	NONGENIC	1.32254	1.23943e-14
Vr04	6204846	6214937	NONGENIC	1.1904	9.97622e-17
Vr04	6244111	6248222	NONGENIC	1.12419	1.3289e-05
Vr04	6263863	6266629	NONGENIC	1.06701	0.0224332
Vr04	6296533	6298638	NONGENIC	1.19853	2.12207e-05
Vr04	6301314	6304685	NONGENIC	1.0935	0.00241277
Vr04	6326598	6328120	NONGENIC	1.56539	2.20917e-16
Vr04	6335552	6338774	NONGENIC	1.10309	0.00146012
Vr04	6343414	6344866	NONGENIC	1.23839	1.26408e-09
Vr04	6361576	6363467	NONGENIC	1.17665	0.000163199
Vr04	6378897	6384090	NONGENIC	1.09923	3.71782e-05
Vr04	6390816	6392606	NONGENIC	1.19736	3.8821e-05
Vr04	6393116	6399757	NONGENIC	1.08624	0.000261111
Vr04	6416220	6418999	NONGENIC	1.07906	0.0228256
Vr04	6436805	6438326	NONGENIC	1.23458	1.06113e-06
Vr04	6527512	6529272	INTRON(Vradi04g03160)	1.2174	1.12803e-08
Vr04	6540360	6541634	NONGENIC	1.2999	4.54645e-05
Vr04	6558367	6560612	NONGENIC	1.19559	1.42462e-06
Vr04	6616816	6618762	NONGENIC	1.27687	1.79471e-09
Vr04	6627543	6628461	NONGENIC	1.18331	0.00181634
Vr04	6662013	6667627	NONGENIC	1.11014	2.39883e-06
Vr04	6688755	6690354	INTRON(Vradi04g03280)	1.14497	0.0011774
Vr04	6714312	6716857	NONGENIC	1.10198	0.00535075
Vr04	6755830	6757922	NONGENIC	1.12905	0.00200881
Vr04	6781485	6791254	NONGENIC	1.09716	1.1932e-07
Vr04	6830733	6831852	DOWNSTREAM(Vradi04g03380),NONGENIC	1.18463	0.0042213
Vr04	6836839	6839205	NONGENIC,UPSTREAM(Vradi04g03390)	1.45242	1.90508e-29
Vr04	6857814	6858923	NONGENIC	1.24448	3.35813e-07
Vr04	6862927	6864384	NONGENIC	1.19572	1.54681e-05
Vr04	6871776	6876903	NONGENIC	1.12243	4.88111e-06
Vr04	6915996	6918280	NONGENIC	1.14645	0.000286021
Vr04	6923009	6924393	NONGENIC,UPSTREAM(Vradi04g03440)	1.24204	1.30304e-07
Vr04	6929437	6931586	NONGENIC	1.1096	0.00295794
Vr04	6931874	6933069	NONGENIC	1.13068	0.0149777
Vr04	6943913	6945338	NONGENIC	1.12057	0.0121154
Vr04	6947503	6950092	NONGENIC	1.1031	0.0241384
Vr04	6956665	6959285	NONGENIC	1.39804	8.0241e-13
Vr04	6959285	6961337	NONGENIC	1.17294	0.000764692
Vr04	6961579	6962512	NONGENIC	1.48741	2.29197e-06
Vr04	6964154	6965280	NONGENIC	1.1198	0.0435203
Vr04	6971487	6975230	NONGENIC	1.11976	0.000160196
Vr04	7016534	7019843	DOWNSTREAM(Vradi04g03520),UPSTREAM(Vradi04g03530),CDS(Vradi04g03530),INTRON(Vradi04g03530),CDS(Vradi04g03530),INTRON(Vradi04g03530),CDS(Vradi04g03530),INTRON(Vradi04g03530),CDS(Vradi04g03530),INTRON(Vradi04g03530),CDS(Vradi04g03530),INTRON(Vradi04g03530),CDS(Vradi04g03530),DOWNSTREAM(Vradi04g03530)	1.28755	9.47748e-16
Vr04	7026626	7028201	NONGENIC,UPSTREAM(Vradi04g03540)	1.27753	1.84229e-10
Vr04	7038526	7040274	INTRON(Vradi04g03550)	1.32989	4.25426e-12
Vr04	7052532	7054181	NONGENIC	1.40452	7.4978e-08
Vr04	7061069	7063030	NONGENIC	1.20618	0.00010651
Vr04	7081851	7088829	NONGENIC,UPSTREAM(Vradi04g03570)	1.07484	0.000872595
Vr04	7104502	7112460	NONGENIC	1.08327	4.86797e-05
Vr04	7160711	7165396	NONGENIC,UPSTREAM(Vradi04g03630)	1.10524	0.000193756
Vr04	7170306	7172547	INTRON(Vradi04g03630)	2.1482	3.46615e-46
Vr04	7177544	7178871	DOWNSTREAM(Vradi04g03630),NONGENIC	1.09223	0.0464907
Vr04	7199723	7202663	NONGENIC	1.07587	0.0202957
Vr04	7203346	7208024	NONGENIC	1.10567	4.49218e-05
Vr04	7218933	7220694	NONGENIC	1.11227	0.00196457
Vr04	7243244	7253948	NONGENIC	1.04073	0.0445593
Vr04	7255220	7257860	NONGENIC	1.11001	0.00849129
Vr04	7258403	7265927	NONGENIC	1.04897	0.012376
Vr04	7272497	7275934	NONGENIC,UPSTREAM(Vradi04g03690)	1.32794	3.28514e-13
Vr04	7290458	7293152	NONGENIC	1.14735	4.92088e-06
Vr04	7294389	7312088	NONGENIC	1.11326	5.30687e-15
Vr04	7312344	7330767	NONGENIC	1.09517	5.8916e-12
Vr04	7336806	7345433	NONGENIC	1.19621	9.84929e-19
Vr04	7349819	7355479	NONGENIC	1.13011	4.67374e-05
Vr04	7362032	7369385	NONGENIC	1.0453	0.0334591
Vr04	7387952	7391744	NONGENIC	1.13005	0.00213872
Vr04	7392545	7397837	NONGENIC	1.23356	4.6907e-16
Vr04	7397917	7399458	NONGENIC	1.29471	5.1136e-08
Vr04	7411295	7423838	NONGENIC	1.14732	1.31578e-13
Vr04	7433417	7447970	NONGENIC	1.11639	1.11376e-08
Vr04	7459058	7465267	NONGENIC	1.17923	0.00960819
Vr04	7467226	7481068	NONGENIC	1.14439	1.35548e-13
Vr04	7483212	7498887	NONGENIC	1.18282	4.94947e-15
Vr04	7499100	7500134	NONGENIC	inf	5.32522e-37
Vr04	7505513	7507597	NONGENIC	3.85531	1.02549e-75
Vr04	7508725	7526227	NONGENIC	1.22746	1.80843e-30
Vr04	7530952	7532051	NONGENIC	32.0216	3.43938e-20
Vr04	7547908	7556245	NONGENIC,UPSTREAM(Vradi04g03730)	1.14474	4.79425e-09
Vr04	7560680	7578401	DOWNSTREAM(Vradi04g03730),NONGENIC	1.12605	3.9342e-17
Vr04	7587768	7593965	DOWNSTREAM(Vradi04g03740),NONGENIC,UPSTREAM(Vradi04g03750)	1.0738	0.00505274
Vr04	7605108	7613544	NONGENIC	1.09853	1.22068e-05
Vr04	7616145	7617333	NONGENIC	1.4273	9.7564e-11
Vr04	7624845	7627095	NONGENIC	1.36003	3.19865e-10
Vr04	7629543	7634526	NONGENIC,UPSTREAM(Vradi04g03760)	1.05758	0.0391892
Vr04	7659654	7665391	NONGENIC	1.06585	0.018344
Vr04	7669848	7673019	NONGENIC	1.19281	1.47661e-08
Vr04	7679205	7681184	NONGENIC	1.27569	2.62021e-07
Vr04	7682512	7686372	NONGENIC	1.1805	7.18459e-06
Vr04	7692463	7700522	NONGENIC	1.07629	0.000199665
Vr04	7753277	7775201	NONGENIC	1.09317	3.78718e-15
Vr04	7781238	7791045	NONGENIC	1.21247	4.31468e-22
Vr04	7796009	7799510	DOWNSTREAM(Vradi04g03790),NONGENIC,UPSTREAM(Vradi04g03800)	1.11252	0.00223204
Vr04	7808840	7815874	DOWNSTREAM(Vradi04g03810),NONGENIC	1.22476	6.20928e-18
Vr04	7826879	7842357	NONGENIC,UPSTREAM(Vradi04g03830),CDS(Vradi04g03830),INTRON(Vradi04g03830),CDS(Vradi04g03830),INTRON(Vradi04g03830)	1.115	1.96539e-15
Vr04	7853133	7863630	NONGENIC	1.06807	0.0101639
Vr04	7874077	7876352	NONGENIC	1.80138	4.59011e-31
Vr04	7882812	7896859	NONGENIC	1.04852	0.00145111
Vr04	7961348	7963885	NONGENIC	2.15465	1.45665e-66
Vr04	8003014	8006949	NONGENIC	1.20493	5.13398e-10
Vr04	8022383	8026635	NONGENIC	1.298	1.44905e-15
Vr04	8027602	8033825	NONGENIC	1.23175	2.51463e-17
Vr04	8094601	8098720	NONGENIC	1.19587	2.33432e-06
Vr04	8101471	8110131	NONGENIC	1.34546	3.17009e-31
Vr04	8114489	8125490	NONGENIC	1.20156	2.14047e-14
Vr04	8129884	8142211	NONGENIC	3.84897	2.71734e-90
Vr04	8150883	8165006	NONGENIC	1.05129	0.00067984
Vr04	8168082	8169843	NONGENIC	1.16451	0.000146379
Vr04	8179846	8180987	INTRON(Vradi04g03870),CDS(Vradi04g03870),INTRON(Vradi04g03870)	1.09613	0.0371866
Vr04	8183363	8192145	CDS(Vradi04g03870),INTRON(Vradi04g03870),DOWNSTREAM(Vradi04g03870)	1.38254	5.71109e-53
Vr04	8205959	8208900	INTRON(Vradi04g03890)	1.25958	7.67496e-07
Vr04	8233232	8248747	DOWNSTREAM(Vradi04g03900),NONGENIC	1.03597	0.0103664
Vr04	8270210	8284190	NONGENIC,UPSTREAM(Vradi04g03920),CDS(Vradi04g03920),INTRON(Vradi04g03920)	1.04656	0.00201171
Vr04	8297434	8301892	NONGENIC	1.10782	1.76179e-05
Vr04	8321403	8326191	NONGENIC	1.05971	0.0162445
Vr04	8371832	8380737	NONGENIC	1.07765	9.03895e-05
Vr04	8385548	8390910	NONGENIC	1.05842	0.0138591
Vr04	8395325	8404148	NONGENIC	1.07327	0.000388173
Vr04	8410217	8415518	NONGENIC	1.09173	0.000115914
Vr04	8460120	8465857	NONGENIC	1.16573	1.47387e-07
Vr04	8466849	8478051	NONGENIC	1.05161	0.0031425
Vr04	8488519	8507530	NONGENIC,UPSTREAM(Vradi04g03960),CDS(Vradi04g03960),INTRON(Vradi04g03960),CDS(Vradi04g03960),INTRON(Vradi04g03960),CDS(Vradi04g03960),DOWNSTREAM(Vradi04g03960),UPSTREAM(Vradi04g03970),CDS(Vradi04g03970),INTRON(Vradi04g03970),CDS(Vradi04g03970),INTRON(Vradi04g03970)	1.0636	6.55791e-07
Vr04	8546467	8551022	NONGENIC	1.08244	0.00576055
Vr04	8577130	8578923	UPSTREAM(Vradi04g03990),CDS(Vradi04g03990),INTRON(Vradi04g03990)	1.81591	2.78053e-15
Vr04	8579327	8584244	INTRON(Vradi04g03990),CDS(Vradi04g03990),INTRON(Vradi04g03990),CDS(Vradi04g03990),INTRON(Vradi04g03990),CDS(Vradi04g03990),DOWNSTREAM(Vradi04g03990),NONGENIC	76.0036	0
Vr04	8584766	8587826	NONGENIC	61.0813	0
Vr04	8588069	8589944	NONGENIC	1.31308	1.25464e-06
Vr04	8590926	8607538	NONGENIC	1.26175	4.51811e-45
Vr04	8608104	8612804	NONGENIC	3.50021	2.48784e-08
Vr04	8632766	8636436	DOWNSTREAM(Vradi04g04020),NONGENIC	1.66961	8.75271e-38
Vr04	8638632	8644514	NONGENIC,UPSTREAM(Vradi04g04030)	inf	1.20765e-107
Vr04	8661114	8662908	INTRON(Vradi04g04040)	4.14401	3.2235e-28
Vr04	8665806	8681130	DOWNSTREAM(Vradi04g04040),NONGENIC	1.0935	5.75512e-08
Vr04	8684833	8686429	NONGENIC,UPSTREAM(Vradi04g04050)	14.6134	1.00441e-19
Vr04	8690934	8693154	INTRON(Vradi04g04050)	1.38809	7.80705e-16
Vr04	8701423	8703490	NONGENIC	1.27809	2.419e-07
Vr04	8704270	8706097	NONGENIC	2.83643	9.43226e-91
Vr04	8711767	8712924	NONGENIC,UPSTREAM(Vradi04g04070)	1.12429	0.0328504
Vr04	8718457	8724505	NONGENIC	1.25711	2.43518e-20
Vr04	8754008	8756716	INTRON(Vradi04g04090)	inf	1.51341e-24
Vr04	8800335	8812741	NONGENIC,UPSTREAM(Vradi04g04110)	1.18365	2.26991e-29
Vr04	8815782	8829212	DOWNSTREAM(Vradi04g04110),NONGENIC,UPSTREAM(Vradi04g04120),5'UTR(Vradi04g04120),CDS(Vradi04g04120),INTRON(Vradi04g04120),CDS(Vradi04g04120),INTRON(Vradi04g04120),CDS(Vradi04g04120),DOWNSTREAM(Vradi04g04120),NONGENIC	1.04347	0.00727195
Vr04	8835621	8853034	NONGENIC	1.07972	5.20945e-09
Vr04	8863282	8873542	NONGENIC	1.04368	0.0102524
Vr04	8874101	8881449	NONGENIC	1.07107	0.000426394
Vr04	8911033	8916491	NONGENIC	1.063	0.0141485
Vr04	8916491	8920413	NONGENIC	1.06222	0.0258317
Vr04	8957067	8961447	NONGENIC	1.20007	3.72665e-11
Vr04	8998649	9026546	NONGENIC	1.06529	1.52054e-08
Vr04	9027567	9031632	NONGENIC	1.22658	4.40775e-11
Vr04	9069845	9092332	NONGENIC,UPSTREAM(Vradi04g04150)	1.16097	3.19364e-29
Vr04	9095495	9099891	INTRON(Vradi04g04150),CDS(Vradi04g04150),INTRON(Vradi04g04150)	1.47814	3.05632e-31
Vr04	9105565	9108341	INTRON(Vradi04g04150)	1.11623	0.00689635
Vr04	9113444	9115612	NONGENIC	2.35655	4.6672e-14
Vr04	9122553	9135219	NONGENIC,UPSTREAM(Vradi04g04160)	1.05891	0.000167258
Vr04	9139928	9145796	INTRON(Vradi04g04160)	1.16497	1.62539e-14
Vr04	9155598	9157683	NONGENIC	1.20115	0.000211287
Vr04	9194158	9214746	DOWNSTREAM(Vradi04g04200),NONGENIC,UPSTREAM(Vradi04g04210)	1.04468	0.000320346
Vr04	9227607	9229660	INTRON(Vradi04g04210),CDS(Vradi04g04210),DOWNSTREAM(Vradi04g04210)	1.20245	6.92078e-06
Vr04	9229799	9235488	DOWNSTREAM(Vradi04g04210),NONGENIC	1.08349	0.00093191
Vr04	9241606	9249332	NONGENIC	1.12329	3.1073e-09
Vr04	9253186	9258478	NONGENIC	1.1537	2.58355e-08
Vr04	9259670	9263075	NONGENIC,UPSTREAM(Vradi04g04240)	1.10724	0.000335349
Vr04	9273035	9298331	NONGENIC	1.1068	1.3676e-21
Vr04	9327224	9332011	NONGENIC,UPSTREAM(Vradi04g04250)	1.20515	2.31467e-18
Vr04	9337488	9346541	DOWNSTREAM(Vradi04g04250),NONGENIC	1.09882	3.08483e-07
Vr04	9351242	9358725	DOWNSTREAM(Vradi04g04260),NONGENIC	1.65327	5.67336e-114
Vr04	9358725	9365137	NONGENIC	1.04943	0.0255126
Vr04	9366065	9372253	NONGENIC	1.11592	2.81588e-07
Vr04	9378995	9386177	DOWNSTREAM(Vradi04g04270),NONGENIC	1.32595	2.09977e-27
Vr04	9388780	9390269	NONGENIC	1.1382	0.0396472
Vr04	9390761	9393306	NONGENIC	1.1353	0.0127221
Vr04	9409414	9414988	NONGENIC,UPSTREAM(Vradi04g04280)	1.16258	2.48508e-11
Vr04	9424935	9427969	NONGENIC	1.14148	8.15973e-05
Vr04	9430303	9436469	NONGENIC	1.07483	0.000806569
Vr04	9437832	9445699	NONGENIC	1.0695	0.000425024
Vr04	9463857	9480130	DOWNSTREAM(Vradi04g04300),NONGENIC,UPSTREAM(Vradi04g04310),5'UTR(Vradi04g04310)	1.30961	1.62965e-86
Vr04	9495268	9496587	NONGENIC,UPSTREAM(Vradi04g04320)	1.69916	2.00446e-21
Vr04	9501577	9505708	NONGENIC	2.64767	5.94001e-56
Vr04	9508366	9518698	NONGENIC	1.08463	2.12331e-06
Vr04	9531583	9540328	NONGENIC	1.08884	5.30749e-05
Vr04	9546452	9555943	DOWNSTREAM(Vradi04g04340),NONGENIC,UPSTREAM(Vradi04g04350)	1.14286	6.52586e-16
Vr04	9563564	9569904	INTRON(Vradi04g04350)	1.11264	1.02174e-06
Vr04	9572117	9574904	DOWNSTREAM(Vradi04g04350),NONGENIC	1.09654	0.00417228
Vr04	9575441	9593079	NONGENIC	1.0592	4.0961e-05
Vr04	9656948	9666345	NONGENIC	1.05589	0.00413934
Vr04	9703201	9725470	NONGENIC	1.04778	9.40109e-05
Vr04	9725470	9749252	NONGENIC	1.03841	0.000838401
Vr04	9758637	9770823	NONGENIC	1.16111	2.48874e-22
Vr04	9780301	9794068	NONGENIC	1.06183	0.000231961
Vr04	9805321	9808755	DOWNSTREAM(Vradi04g04410),NONGENIC,UPSTREAM(Vradi04g04420)	1.18085	1.22338e-06
Vr04	9817875	9820166	NONGENIC,UPSTREAM(Vradi04g04430)	1.1408	0.000569271
Vr04	9828154	9832948	NONGENIC	1.07206	0.00321758
Vr04	9833516	9843742	NONGENIC	1.03707	0.0248344
Vr04	9844740	9848079	NONGENIC	1.08901	0.00201806
Vr04	9858581	9864073	NONGENIC	1.28189	1.97584e-18
Vr04	9877703	9892474	NONGENIC,UPSTREAM(Vradi04g04470)	1.06417	7.03984e-06
Vr04	9899676	9904484	INTRON(Vradi04g04470)	1.1422	4.60038e-09
Vr04	9946092	9957683	INTRON(Vradi04g04490),CDS(Vradi04g04490),INTRON(Vradi04g04490),CDS(Vradi04g04490),INTRON(Vradi04g04490),CDS(Vradi04g04490),INTRON(Vradi04g04490),CDS(Vradi04g04490),DOWNSTREAM(Vradi04g04490),NONGENIC	1.08743	1.49999e-07
Vr04	9966152	9976922	NONGENIC	1.12366	3.10311e-11
Vr04	9978594	9982751	NONGENIC	1.43955	9.10486e-24
Vr04	9983966	9985396	NONGENIC	1.11153	0.0305587
Vr04	9988090	9990336	NONGENIC,UPSTREAM(Vradi04g04500)	1.0749	0.024566
Vr04	9997106	9998336	INTRON(Vradi04g04500),CDS(Vradi04g04500),INTRON(Vradi04g04500)	1.23979	0.000269532
Vr04	10000454	10009334	DOWNSTREAM(Vradi04g04500),NONGENIC	1.05111	0.00789047
Vr04	10022774	10027098	NONGENIC	1.16276	6.1965e-11
Vr04	10032125	10035165	DOWNSTREAM(Vradi04g04520),NONGENIC	1.15355	4.25059e-07
Vr04	10035815	10055357	NONGENIC	1.03752	0.00236562
Vr04	10060098	10064124	NONGENIC	1.30304	4.63403e-15
Vr04	10075875	10085640	NONGENIC	1.08239	3.18624e-06
Vr04	10088563	10104417	NONGENIC	1.0598	2.19519e-05
Vr04	10105643	10107463	NONGENIC	1.13423	0.00140331
Vr04	10109375	10110387	NONGENIC	1.28223	0.000497278
Vr04	10114422	10119486	NONGENIC	1.09541	0.00013838
Vr04	10140754	10144693	NONGENIC	1.19639	4.54449e-10
Vr04	10153590	10162460	NONGENIC	1.22045	7.49656e-26
Vr04	10163096	10176041	NONGENIC	1.06601	2.85592e-05
Vr04	10303780	10313020	NONGENIC	1.19088	1.18877e-17
Vr04	10321103	10329189	NONGENIC	1.23669	1.8979e-17
Vr04	10339611	10343048	INTRON(Vradi04g04590),CDS(Vradi04g04590),INTRON(Vradi04g04590)	1.08077	0.0186576
Vr04	10354026	10359118	INTRON(Vradi04g04590),CDS(Vradi04g04590),INTRON(Vradi04g04590),CDS(Vradi04g04590),INTRON(Vradi04g04590)	1.15759	2.29218e-08
Vr04	10362498	10366684	DOWNSTREAM(Vradi04g04590),NONGENIC	1.17476	5.22694e-10
Vr04	10367236	10370547	NONGENIC	1.14657	1.33607e-05
Vr04	10373944	10389587	DOWNSTREAM(Vradi04g04600),NONGENIC,UPSTREAM(Vradi04g04610),CDS(Vradi04g04610),INTRON(Vradi04g04610),CDS(Vradi04g04610),INTRON(Vradi04g04610)	1.07604	3.10395e-07
Vr04	10389849	10391849	INTRON(Vradi04g04610)	1.25117	1.73331e-08
Vr04	10447154	10448303	NONGENIC	1.55153	4.8194e-09
Vr04	10449072	10452990	NONGENIC,UPSTREAM(Vradi04g04630)	1.10945	0.000641253
Vr04	10455688	10458786	DOWNSTREAM(Vradi04g04630),NONGENIC,UPSTREAM(Vradi04g04640)	1.15506	1.52097e-05
Vr04	10463285	10467307	INTRON(Vradi04g04640)	1.07018	0.0336178
Vr04	10471539	10474999	DOWNSTREAM(Vradi04g04640),NONGENIC	1.10638	0.0194644
Vr04	10478579	10484174	NONGENIC	1.06828	0.00642751
Vr04	10489115	10494263	NONGENIC	1.13276	5.98387e-08
Vr04	10496726	10512386	NONGENIC	1.02833	0.0275729
Vr04	10516555	10525461	NONGENIC	1.10935	1.90255e-07
Vr04	10530964	10532956	NONGENIC	1.11692	0.0249316
Vr04	10534575	10536756	NONGENIC	1.34216	8.68597e-14
Vr04	10547572	10573276	NONGENIC	1.11982	2.61953e-30
Vr04	10608997	10613134	NONGENIC	1.11791	3.19285e-05
Vr04	10613438	10615317	NONGENIC	1.30808	1.59128e-09
Vr04	10619501	10630030	NONGENIC	1.08104	5.8349e-06
Vr04	10634345	10635479	INTRON(Vradi04g04680),CDS(Vradi04g04680),INTRON(Vradi04g04680),CDS(Vradi04g04680),INTRON(Vradi04g04680),CDS(Vradi04g04680),INTRON(Vradi04g04680)	1.30259	0.000134605
Vr04	10638211	10659905	DOWNSTREAM(Vradi04g04680),NONGENIC,UPSTREAM(Vradi04g04690)	1.10941	1.29828e-17
Vr04	10674709	10680571	NONGENIC	1.07401	0.00121437
Vr04	10683835	10686989	DOWNSTREAM(Vradi04g04720),NONGENIC	1.13836	6.49062e-05
Vr04	10697546	10715490	NONGENIC,UPSTREAM(Vradi04g04740),CDS(Vradi04g04740),INTRON(Vradi04g04740),CDS(Vradi04g04740),INTRON(Vradi04g04740),CDS(Vradi04g04740),DOWNSTREAM(Vradi04g04740),NONGENIC	1.11808	3.09504e-17
Vr04	10716133	10717467	NONGENIC	3.54915	7.02525e-49
Vr04	10731291	10739961	NONGENIC	1.19272	1.08308e-18
Vr04	10751127	10755395	NONGENIC	1.07143	0.00436104
Vr04	10759465	10765334	NONGENIC	1.27817	1.11554e-20
Vr04	10767572	10771850	NONGENIC,UPSTREAM(Vradi04g04770)	1.21042	1.34066e-13
Vr04	10784451	10787457	INTRON(Vradi04g04770),CDS(Vradi04g04770),INTRON(Vradi04g04770)	1.12215	0.00483576
Vr04	10791136	10793928	INTRON(Vradi04g04770)	1.18692	0.00795446
Vr04	10798853	10803133	NONGENIC,UPSTREAM(Vradi04g04780),5'UTR(Vradi04g04780),INTRON(Vradi04g04780),5'UTR(Vradi04g04780),INTRON(Vradi04g04780)	1.05888	0.0340553
Vr04	10805199	10806676	DOWNSTREAM(Vradi04g04790),NONGENIC	1.15426	0.000495733
Vr04	10810972	10811939	CDS(Vradi04g04800)	inf	0.0335512
Vr04	10814606	10816165	INTRON(Vradi04g04810)	1.27939	4.44766e-05
Vr04	10822317	10831019	NONGENIC,UPSTREAM(Vradi04g04820)	1.0633	0.000690789
Vr04	10832615	10838106	DOWNSTREAM(Vradi04g04820),NONGENIC,UPSTREAM(Vradi04g04830)	1.06698	0.00401886
Vr04	10849743	10851728	NONGENIC,UPSTREAM(Vradi04g04850)	1.12317	0.00165377
Vr04	10855686	10868466	DOWNSTREAM(Vradi04g04850),NONGENIC	1.087	1.74465e-08
Vr04	10885630	10909230	INTRON(Vradi04g04860),CDS(Vradi04g04860),DOWNSTREAM(Vradi04g04860),NONGENIC	1.10071	4.59592e-15
Vr04	10910624	10913785	NONGENIC	1.35752	1.48445e-21
Vr04	10930554	10937284	NONGENIC,UPSTREAM(Vradi04g04880),5'UTR(Vradi04g04880),INTRON(Vradi04g04880),5'UTR(Vradi04g04880),CDS(Vradi04g04880),3'UTR(Vradi04g04880),DOWNSTREAM(Vradi04g04880),NONGENIC	1.17876	2.29304e-13
Vr04	10951806	10967221	NONGENIC	1.13179	4.1614e-19
Vr04	10970586	10978477	NONGENIC	1.04765	0.0248152
Vr04	10981084	10986351	NONGENIC	1.33428	8.58336e-28
Vr04	11000745	11005051	NONGENIC,UPSTREAM(Vradi04g04900)	1.06465	0.0223248
Vr04	11081805	11086896	DOWNSTREAM(Vradi04g04960),NONGENIC	1.05839	0.0270437
Vr04	11088248	11093871	NONGENIC	1.13184	5.62601e-09
Vr04	11096243	11100144	INTRON(Vradi04g04970),CDS(Vradi04g04970),INTRON(Vradi04g04970),CDS(Vradi04g04970),INTRON(Vradi04g04970),CDS(Vradi04g04970),INTRON(Vradi04g04970),CDS(Vradi04g04970),INTRON(Vradi04g04970),CDS(Vradi04g04970),INTRON(Vradi04g04970),CDS(Vradi04g04970),INTRON(Vradi04g04970),CDS(Vradi04g04970),INTRON(Vradi04g04970),CDS(Vradi04g04970),INTRON(Vradi04g04970),CDS(Vradi04g04970),INTRON(Vradi04g04970)	1.1052	0.000124901
Vr04	11100669	11103570	INTRON(Vradi04g04970)	1.12354	0.000799352
Vr04	11105407	11107873	INTRON(Vradi04g04970)	1.24234	3.26128e-06
Vr04	11130041	11139362	NONGENIC	1.11636	7.2052e-08
Vr04	11169122	11170350	NONGENIC	22.9305	1.0989e-07
Vr04	11206754	11209934	NONGENIC	1.287	9.43924e-07
Vr04	11211204	11223491	NONGENIC	1.51422	1.08471e-154
Vr04	11243438	11246039	NONGENIC	1.21473	1.00144e-07
Vr04	11246489	11248498	NONGENIC	1.14637	0.00319514
Vr04	11306363	11308757	NONGENIC	1.1274	0.000308431
Vr04	11333108	11337295	NONGENIC,UPSTREAM(Vradi04g05050)	1.15716	1.93209e-08
Vr04	11341852	11343168	INTRON(Vradi04g05050)	1.76658	3.96938e-21
Vr04	11344057	11352059	INTRON(Vradi04g05050),CDS(Vradi04g05050),INTRON(Vradi04g05050),CDS(Vradi04g05050),INTRON(Vradi04g05050),CDS(Vradi04g05050),DOWNSTREAM(Vradi04g05050),NONGENIC	1.04276	0.036492
Vr04	11390935	11393193	DOWNSTREAM(Vradi04g05080),NONGENIC	1.09559	0.0418616
Vr04	11403384	11412255	NONGENIC	1.06115	0.00231512
Vr04	11413663	11416513	NONGENIC	1.22666	5.64529e-09
Vr04	11419063	11424999	NONGENIC	1.12022	3.81833e-07
Vr04	11429807	11436051	NONGENIC	1.12049	3.47872e-08
Vr04	11452580	11458327	NONGENIC,UPSTREAM(Vradi04g05140),CDS(Vradi04g05140),DOWNSTREAM(Vradi04g05140)	1.19897	1.81409e-15
Vr04	11489547	11490908	NONGENIC	1.12237	0.0216313
Vr04	11492438	11497240	NONGENIC	1.22367	3.61392e-16
Vr04	11516999	11518715	INTRON(Vradi04g05200),CDS(Vradi04g05200),INTRON(Vradi04g05200),CDS(Vradi04g05200),INTRON(Vradi04g05200)	inf	3.28254e-06
Vr04	11550334	11556763	NONGENIC	1.06199	0.0065966
Vr04	11593156	11597654	INTRON(Vradi04g05260),CDS(Vradi04g05260),DOWNSTREAM(Vradi04g05260),NONGENIC	1.10974	7.60984e-06
Vr04	11619762	11622183	NONGENIC	1.08577	0.0165982
Vr04	11622638	11626097	NONGENIC	1.08715	0.00358321
Vr04	11662301	11673816	INTRON(Vradi04g05310),CDS(Vradi04g05310),DOWNSTREAM(Vradi04g05310),NONGENIC	1.0652	0.00017166
Vr04	11680354	11682471	NONGENIC	1.1247	0.00556774
Vr04	11710180	11711130	NONGENIC	1.39268	1.32032e-07
Vr04	11719279	11720558	NONGENIC,UPSTREAM(Vradi04g05370)	1.81532	4.60785e-26
Vr04	11745919	11757694	INTRON(Vradi04g05420),CDS(Vradi04g05420),DOWNSTREAM(Vradi04g05420),NONGENIC,UPSTREAM(Vradi04g05430)	1.09032	2.26439e-07
Vr04	11761149	11775212	NONGENIC	1.22903	2.0749e-38
Vr04	11775450	11786743	NONGENIC	1.10237	7.99705e-09
Vr04	11801579	11809788	NONGENIC	1.37084	4.59128e-36
Vr04	11810354	11813299	NONGENIC	2.50025	1.08054e-57
Vr04	11822256	11827101	NONGENIC	1.17627	7.36254e-11
Vr04	11831696	11833135	NONGENIC	1.26178	4.18704e-09
Vr04	11835619	11839110	NONGENIC,UPSTREAM(Vradi04g05460)	1.24696	0.000902387
Vr04	11866229	11870487	NONGENIC	1.78356	2.19659e-106
Vr04	11876281	11887609	NONGENIC	1.10369	8.02522e-09
Vr04	11923562	11928087	DOWNSTREAM(Vradi04g05540),NONGENIC,UPSTREAM(Vradi04g05550)	1.20199	3.87601e-12
Vr04	11936096	11940804	NONGENIC,UPSTREAM(Vradi04g05560),CDS(Vradi04g05560),INTRON(Vradi04g05560),CDS(Vradi04g05560),INTRON(Vradi04g05560)	1.22413	4.65486e-13
Vr04	11950409	11964170	NONGENIC	1.17961	2.00202e-29
Vr04	11971085	11976014	NONGENIC	1.06886	0.012605
Vr04	11993810	11997352	NONGENIC	1.30131	3.85967e-18
Vr04	12023292	12026256	NONGENIC	1.06995	0.0167018
Vr04	12030911	12033238	NONGENIC	1.08878	0.0310017
Vr04	12041245	12049013	NONGENIC	1.07839	0.000265309
Vr04	12083633	12088811	NONGENIC	1.07038	0.00226404
Vr04	12091392	12093839	NONGENIC	1.15476	0.000317867
Vr04	12119532	12125823	NONGENIC	1.5618	3.16041e-43
Vr04	12153302	12155053	NONGENIC	3.93007	1.04969e-35
Vr04	12155528	12157705	NONGENIC	1.44416	2.31032e-05
Vr04	12211935	12215017	NONGENIC	1.08529	0.0114513
Vr04	12219178	12223902	NONGENIC	1.08283	0.00331662
Vr04	12223902	12225959	NONGENIC	1.28733	0.000607069
Vr04	12236409	12242399	NONGENIC	1.0831	0.00124324
Vr04	12255659	12257633	DOWNSTREAM(Vradi04g05730),NONGENIC	1.08019	0.0267926
Vr04	12268860	12273708	NONGENIC	1.18285	3.35291e-10
Vr04	12290193	12297438	NONGENIC	1.13526	3.31012e-08
Vr04	12321445	12327463	DOWNSTREAM(Vradi04g05770),NONGENIC	1.0822	0.000362794
Vr04	12391936	12394554	NONGENIC	1.19535	5.43039e-07
Vr04	12448557	12450361	NONGENIC	1.20296	5.63587e-05
Vr04	12451503	12463740	NONGENIC	1.07689	1.01106e-06
Vr04	12488098	12498417	NONGENIC	1.04986	0.0049979
Vr04	12542611	12544481	NONGENIC	1.15582	0.000115799
Vr04	12596037	12607452	NONGENIC,UPSTREAM(Vradi04g05880)	1.04017	0.0212206
Vr04	12642024	12645142	NONGENIC	1.10044	0.00393513
Vr04	12650166	12651174	NONGENIC	3.36752	0.0326722
Vr04	12651702	12656365	NONGENIC	1.11949	5.01598e-06
Vr04	12692498	12703049	NONGENIC	1.07903	6.1669e-05
Vr04	12714328	12715512	NONGENIC	1.15691	0.0332759
Vr04	12724114	12725226	NONGENIC	1.24381	0.000145196
Vr04	12738934	12743856	DOWNSTREAM(Vradi04g05930),NONGENIC	1.12108	6.27796e-05
Vr04	12747269	12751494	NONGENIC	1.09708	0.000251558
Vr04	12763152	12765123	NONGENIC	1.52272	0.000114939
Vr04	12786391	12793227	NONGENIC	1.23529	5.19871e-29
Vr04	12797899	12802189	NONGENIC	2.91133	1.68085e-15
Vr04	12802698	12804308	NONGENIC	3.02255	6.64777e-10
Vr04	12809844	12813404	NONGENIC	1.48455	4.28779e-47
Vr04	12821851	12824628	NONGENIC	1.08718	0.00462123
Vr04	12826911	12832934	NONGENIC	1.20459	2.1079e-14
Vr04	12837553	12845099	NONGENIC	1.21351	4.22769e-21
Vr04	12845252	12846806	NONGENIC	1.64621	5.74207e-05
Vr04	12864680	12866573	NONGENIC	1.31056	4.49817e-07
Vr04	12871493	12874368	NONGENIC	1.17859	1.63234e-07
Vr04	12895772	12898009	NONGENIC	1.20122	9.21782e-07
Vr04	12901075	12902213	NONGENIC	6.71256	7.20553e-53
Vr04	12932403	12934118	UPSTREAM(Vradi04g05960),CDS(Vradi04g05960),INTRON(Vradi04g05960),CDS(Vradi04g05960),INTRON(Vradi04g05960),CDS(Vradi04g05960),INTRON(Vradi04g05960)	1.75151	2.2412e-09
Vr04	12935364	12945331	CDS(Vradi04g05960),INTRON(Vradi04g05960),CDS(Vradi04g05960),INTRON(Vradi04g05960),CDS(Vradi04g05960),INTRON(Vradi04g05960),CDS(Vradi04g05960),INTRON(Vradi04g05960),CDS(Vradi04g05960),DOWNSTREAM(Vradi04g05960),NONGENIC	1.03693	0.0293647
Vr04	12948476	12959479	NONGENIC,UPSTREAM(Vradi04g05970)	1.11831	6.33603e-12
Vr04	12972942	12978733	NONGENIC	1.11806	6.04731e-07
Vr04	12980872	12982502	NONGENIC	1.33295	5.01011e-07
Vr04	12983275	12989697	NONGENIC	1.1589	6.82034e-12
Vr04	12990482	12992006	NONGENIC	1.96628	2.30017e-23
Vr04	13015997	13024777	NONGENIC	1.17546	6.55183e-12
Vr04	13026592	13027749	NONGENIC,UPSTREAM(Vradi04g06010)	1.16444	0.00197672
Vr04	13052185	13054176	NONGENIC	1.23006	0.0186247
Vr04	13065895	13067165	NONGENIC	1.18458	0.00233148
Vr04	13070999	13072164	NONGENIC	1.54329	1.84492e-14
Vr04	13073615	13075524	NONGENIC	inf	1.90023e-10
Vr04	13075524	13079904	NONGENIC	1.30041	8.60339e-12
Vr04	13098226	13099289	NONGENIC	1.63775	2.87424e-08
Vr04	13099535	13109656	NONGENIC	1.24866	7.99956e-12
Vr04	13111937	13114418	NONGENIC	1.273	1.64979e-10
Vr04	13115052	13118687	NONGENIC	1.14483	0.000107107
Vr04	13132210	13133449	NONGENIC	1.20856	0.000945521
Vr04	13145030	13146886	NONGENIC	1.35726	0.000242686
Vr04	13148351	13151095	NONGENIC,UPSTREAM(Vradi04g06020),CDS(Vradi04g06020),INTRON(Vradi04g06020),CDS(Vradi04g06020),DOWNSTREAM(Vradi04g06020)	6.40657	6.56255e-05
Vr04	13159374	13162008	NONGENIC	1.17698	1.13281e-05
Vr04	13172202	13182122	NONGENIC	1.06415	0.000700214
Vr04	13187461	13188620	NONGENIC	1.19968	0.000386174
Vr04	13194869	13195967	NONGENIC	3.99411	0.00249154
Vr04	13200467	13201896	NONGENIC	1.26361	4.43415e-06
Vr04	13210432	13212057	NONGENIC	1.49919	0.0133679
Vr04	13223652	13225045	NONGENIC	1.18599	3.94233e-05
Vr04	13226378	13229427	NONGENIC	1.63733	1.75712e-26
Vr04	13244105	13245686	DOWNSTREAM(Vradi04g06040),NONGENIC	inf	1.76844e-05
Vr04	13246453	13248599	NONGENIC	15.2218	9.92207e-65
Vr04	13254477	13255513	NONGENIC	4.67379	6.45522e-75
Vr04	13256542	13261802	NONGENIC	1.47052	8.66794e-39
Vr04	13274543	13276470	NONGENIC,UPSTREAM(Vradi04g06070)	1.31775	1.59324e-09
Vr04	13284461	13286084	NONGENIC,UPSTREAM(Vradi04g06080)	1.70978	3.46367e-20
Vr04	13305039	13313037	NONGENIC	1.22434	1.02384e-12
Vr04	13317206	13318653	NONGENIC	1.76008	4.614e-11
Vr04	13332915	13338446	NONGENIC	1.0868	0.000155395
Vr04	13411470	13413722	NONGENIC	1.14558	0.000137459
Vr04	13427047	13428459	NONGENIC	1.23327	0.00817538
Vr04	13436366	13440210	NONGENIC	1.06077	0.0446223
Vr04	13442452	13443843	NONGENIC	1.25175	0.0005462
Vr04	13485899	13489709	NONGENIC,UPSTREAM(Vradi04g06160)	1.49283	3.27406e-17
Vr04	13518463	13519850	NONGENIC	1.2675	5.87807e-07
Vr04	13543365	13544970	NONGENIC	1.21786	8.16457e-05
Vr04	13551828	13554962	NONGENIC	1.44771	2.52438e-08
Vr04	13601674	13607080	NONGENIC,UPSTREAM(Vradi04g06250)	1.13942	9.00596e-07
Vr04	13632334	13638080	NONGENIC,UPSTREAM(Vradi04g06270)	1.26639	1.23127e-19
Vr04	13705126	13711749	DOWNSTREAM(Vradi04g06330),NONGENIC	1.1058	4.91357e-06
Vr04	13719230	13723325	DOWNSTREAM(Vradi04g06350),NONGENIC,UPSTREAM(Vradi04g06360),CDS(Vradi04g06360),INTRON(Vradi04g06360),CDS(Vradi04g06360),INTRON(Vradi04g06360)	1.0754	0.00339728
Vr04	13768076	13770310	NONGENIC	1.16692	1.51255e-05
Vr04	13822755	13824376	NONGENIC,UPSTREAM(Vradi04g06430)	1.1311	0.00750729
Vr04	13860677	13865064	NONGENIC	1.10979	0.000458245
Vr04	13870416	13881675	NONGENIC	1.03923	0.0175901
Vr04	13937245	13939901	INTRON(Vradi04g06520)	1.55082	7.12729e-21
Vr04	13941705	13944439	DOWNSTREAM(Vradi04g06520),NONGENIC	1.1658	4.28669e-06
Vr04	13957157	13963778	CDS(Vradi04g06530),DOWNSTREAM(Vradi04g06530),NONGENIC	1.04881	0.02927
Vr04	13965995	13970347	NONGENIC	1.19263	1.1353e-06
Vr04	14046240	14050908	NONGENIC	1.08044	0.00497953
Vr04	14157237	14160935	NONGENIC	1.17779	1.23284e-08
Vr04	14171994	14183798	NONGENIC	1.03604	0.0203168
Vr04	14200524	14201586	NONGENIC	1.50185	2.37355e-08
Vr04	14221107	14223841	DOWNSTREAM(Vradi04g06660),NONGENIC	1.20291	1.14868e-05
Vr04	14234530	14238982	NONGENIC	1.1306	6.82735e-05
Vr04	14306502	14313286	NONGENIC	1.1852	2.62433e-10
Vr04	14334218	14336249	UPSTREAM(Vradi04g06700),CDS(Vradi04g06700),INTRON(Vradi04g06700),CDS(Vradi04g06700),DOWNSTREAM(Vradi04g06700),NONGENIC	1.22611	3.31164e-05
Vr04	14362586	14367428	NONGENIC	1.07405	0.0114277
Vr04	14427119	14429050	NONGENIC	1.17369	0.00393997
Vr04	14500172	14501177	NONGENIC	3.63498	1.18161e-42
Vr04	14502076	14503949	NONGENIC	1.11006	0.0141658
Vr04	14530888	14533196	NONGENIC	1.20863	1.59717e-07
Vr04	14550518	14552734	NONGENIC	1.15196	0.000803155
Vr04	14554460	14556713	NONGENIC	1.1453	6.36625e-05
Vr04	14559859	14561281	NONGENIC	5.61755	1.72625e-43
Vr04	14581924	14588011	NONGENIC	1.09433	0.0131583
Vr04	14606754	14609563	DOWNSTREAM(Vradi04g06810),NONGENIC	inf	1.45015e-100
Vr04	14656147	14659939	NONGENIC	1.07457	0.0171054
Vr04	14683342	14686064	DOWNSTREAM(Vradi04g06870),NONGENIC	1.25624	3.90528e-11
Vr04	14704456	14705742	NONGENIC	1.13862	0.0128926
Vr04	14707858	14713135	NONGENIC	1.08802	0.000986626
Vr04	14713530	14717656	NONGENIC,UPSTREAM(Vradi04g06880)	1.13491	1.19036e-05
Vr04	14724133	14725565	NONGENIC	1.19652	0.000100167
Vr04	14732879	14742438	NONGENIC	1.12043	1.36192e-09
Vr04	14743223	14745118	NONGENIC,UPSTREAM(Vradi04g06890)	1.10939	0.0297643
Vr04	14750473	14756773	NONGENIC	1.08697	0.000755824
Vr04	14764141	14765027	NONGENIC	1.33717	8.16772e-07
Vr04	14786000	14788912	NONGENIC,UPSTREAM(Vradi04g06920),CDS(Vradi04g06920)	1.09857	0.00797287
Vr04	14800669	14805080	NONGENIC	1.13244	3.09924e-05
Vr04	14811300	14812772	NONGENIC	1.12532	0.0164078
Vr04	14813276	14815666	NONGENIC	1.15843	0.000210829
Vr04	14817725	14818836	NONGENIC,UPSTREAM(Vradi04g06930)	1.21231	0.000156233
Vr04	14839744	14841944	NONGENIC	1.30316	2.05555e-25
Vr04	14860465	14865347	DOWNSTREAM(Vradi04g06950),NONGENIC	1.16842	4.87769e-11
Vr04	14900022	14901442	NONGENIC	1.21753	0.000883482
Vr04	14911105	14913495	NONGENIC	47.1873	1.81741e-105
Vr04	14961432	14968690	NONGENIC	1.04156	0.0495297
Vr04	14968961	14970139	NONGENIC,UPSTREAM(Vradi04g07040)	1.14928	0.0162793
Vr04	14979022	14982249	DOWNSTREAM(Vradi04g07040),NONGENIC	1.12748	0.000175052
Vr04	14982579	14984773	NONGENIC	1.16399	1.46878e-05
Vr04	14993106	14995184	NONGENIC	2.04568	7.50317e-51
Vr04	14995651	15002297	NONGENIC	1.17911	8.97679e-16
Vr04	15034088	15036768	NONGENIC,UPSTREAM(Vradi04g07080)	1.07798	0.0161165
Vr04	15060659	15069965	NONGENIC	1.14148	9.08638e-11
Vr04	15070838	15075548	NONGENIC	1.05529	0.0494234
Vr04	15079004	15081204	NONGENIC	1.09947	0.00232302
Vr04	15084453	15087113	NONGENIC	1.18161	6.83963e-06
Vr04	15119095	15120763	NONGENIC,UPSTREAM(Vradi04g07140)	1.28402	0.000404238
Vr04	15136675	15143794	DOWNSTREAM(Vradi04g07150),NONGENIC	1.10736	1.01447e-06
Vr04	15144076	15145402	NONGENIC,UPSTREAM(Vradi04g07160)	1.41712	1.25172e-09
Vr04	15147092	15149378	DOWNSTREAM(Vradi04g07160),NONGENIC	1.18081	1.67848e-05
Vr04	15177457	15178564	NONGENIC,UPSTREAM(Vradi04g07180)	1.15626	0.013784
Vr04	15212804	15214077	NONGENIC	1.56467	3.22843e-15
Vr04	15232260	15234818	NONGENIC,UPSTREAM(Vradi04g07220)	1.13304	0.000916063
Vr04	15263993	15265526	NONGENIC	3.50896	7.5055e-33
Vr04	15266856	15274279	NONGENIC	1.07021	0.007187
Vr04	15291703	15294287	NONGENIC	1.199	6.64374e-06
Vr04	15330385	15332048	NONGENIC,UPSTREAM(Vradi04g07300)	1.17281	2.79861e-05
Vr04	15335953	15338955	INTRON(Vradi04g07300)	1.06534	0.0408306
Vr04	15396538	15406169	DOWNSTREAM(Vradi04g07330),NONGENIC,UPSTREAM(Vradi04g07340)	1.09471	1.82223e-07
Vr04	15409857	15413643	NONGENIC	1.08916	0.00385394
Vr04	15421829	15427541	DOWNSTREAM(Vradi04g07350),NONGENIC,UPSTREAM(Vradi04g07360)	1.06015	0.0320598
Vr04	15452151	15456606	NONGENIC	1.06889	0.00794451
Vr04	15457705	15459679	NONGENIC	1.11089	0.0294068
Vr04	15486529	15490886	NONGENIC	1.08979	0.00477528
Vr04	15499289	15504034	NONGENIC	1.05753	0.0240386
Vr04	15508925	15510162	NONGENIC	1.13842	0.00773193
Vr04	15512705	15514896	NONGENIC	1.66567	1.35773e-23
Vr04	15539992	15540845	NONGENIC,UPSTREAM(Vradi04g07420)	1.56914	6.94834e-06
Vr04	15553667	15556942	NONGENIC	1.15775	2.75166e-05
Vr04	15558216	15560231	NONGENIC,UPSTREAM(Vradi04g07430),3'UTR(Vradi04g07430),INTRON(Vradi04g07430)	1.32045	2.24378e-06
Vr04	15574953	15578987	NONGENIC	1.24537	2.39033e-08
Vr04	15584086	15585024	NONGENIC	1.2671	0.0285319
Vr04	15594107	15597284	NONGENIC	3.77584	2.65047e-96
Vr04	15598915	15602459	NONGENIC	30.3116	7.5761e-57
Vr04	15602912	15611099	NONGENIC	1.20878	0.0293515
Vr04	15612100	15613163	NONGENIC	4.70453	3.13327e-22
Vr04	15631101	15632894	NONGENIC	1.17105	0.00585775
Vr04	15633853	15636067	NONGENIC	131.366	1.00451e-86
Vr04	15644298	15647621	DOWNSTREAM(Vradi04g07450),NONGENIC	1.27814	2.55382e-06
Vr04	15650485	15651460	NONGENIC,UPSTREAM(Vradi04g07460)	2.54463	1.66108e-24
Vr04	15653093	15654191	INTRON(Vradi04g07460)	1.39155	9.0829e-05
Vr04	15654879	15658649	INTRON(Vradi04g07460),5'UTR(Vradi04g07460)	1.26524	2.77569e-16
Vr04	15677691	15678866	NONGENIC	2.58339	7.11335e-08
Vr04	15685732	15687986	NONGENIC	1.11316	0.00503178
Vr04	15692606	15694730	INTRON(Vradi04g07500),CDS(Vradi04g07500),DOWNSTREAM(Vradi04g07500),NONGENIC	inf	6.98216e-36
Vr04	15695954	15698206	NONGENIC	1.28304	2.97228e-11
Vr04	15705507	15706461	NONGENIC	2.18344	1.75868e-34
Vr04	15750678	15754045	NONGENIC	1.10051	0.00169509
Vr04	15755482	15756649	NONGENIC	1.40632	2.27702e-07
Vr04	15764186	15766700	DOWNSTREAM(Vradi04g07550),NONGENIC	1.54161	7.97958e-09
Vr04	15804518	15806900	DOWNSTREAM(Vradi04g07610),NONGENIC	2.06613	8.80422e-26
Vr04	15822256	15824261	INTRON(Vradi04g07630)	1.10206	0.00460579
Vr04	15835302	15837040	NONGENIC	1.24661	6.27774e-08
Vr04	15847936	15849249	NONGENIC	1.12307	0.0485992
Vr04	15851489	15852892	NONGENIC	1.13405	0.0108993
Vr04	15853051	15854611	NONGENIC	1.23611	0.000196417
Vr04	15862104	15865215	NONGENIC	1.14156	0.00172131
Vr04	15870264	15874998	3'UTR(Vradi04g07670),DOWNSTREAM(Vradi04g07670),NONGENIC	1.06652	0.0154287
Vr04	15886202	15887362	NONGENIC	1.25092	0.00257113
Vr04	15913878	15925062	NONGENIC,UPSTREAM(Vradi04g07700)	1.0722	1.3707e-05
Vr04	15946120	15950660	NONGENIC	1.1965	2.05519e-08
Vr04	15951631	15953574	NONGENIC	1.10856	0.0102521
Vr04	15979890	15982843	NONGENIC	1.10099	0.0392284
Vr04	15982843	15985883	NONGENIC	1.11285	0.00660798
Vr04	16003526	16011067	NONGENIC,UPSTREAM(Vradi04g07780)	1.12067	2.27421e-07
Vr04	16027414	16030010	NONGENIC	1.12893	0.000963517
Vr04	16099393	16100451	NONGENIC	inf	0.00522919
Vr04	16157136	16161390	INTRON(Vradi04g07900),CDS(Vradi04g07900),DOWNSTREAM(Vradi04g07900),NONGENIC	1.19337	6.63124e-10
Vr04	16171994	16178774	DOWNSTREAM(Vradi04g07920),NONGENIC	1.31577	3.75863e-16
Vr04	16179868	16182363	NONGENIC	56.8809	6.24372e-280
Vr04	16192426	16197220	NONGENIC	1.09738	0.00321982
Vr04	16222047	16223910	NONGENIC	1.42782	0.000762378
Vr04	16270962	16271906	NONGENIC	1.95947	8.82019e-05
Vr04	16303217	16306660	DOWNSTREAM(Vradi04g08000),NONGENIC	inf	2.24456e-10
Vr04	16309399	16313639	NONGENIC	1.56936	6.57079e-37
Vr04	16376280	16377878	DOWNSTREAM(Vradi04g08070),NONGENIC,UPSTREAM(Vradi04g08080)	1.95708	1.15011e-22
Vr04	16405295	16406653	NONGENIC,UPSTREAM(Vradi04g08130)	1.32903	4.60794e-08
Vr04	16553325	16555721	NONGENIC,UPSTREAM(Vradi04g08220),5'UTR(Vradi04g08220),CDS(Vradi04g08220),3'UTR(Vradi04g08220),INTRON(Vradi04g08220),3'UTR(Vradi04g08220),DOWNSTREAM(Vradi04g08220)	1.18203	1.128e-05
Vr04	16557770	16561288	NONGENIC	6.0098	3.79042e-189
Vr04	16562507	16564334	NONGENIC	inf	2.69596e-15
Vr04	16567480	16568845	NONGENIC	1.50187	2.52492e-12
Vr04	16578107	16579433	NONGENIC	6.89351	5.11633e-39
Vr04	16579737	16580995	NONGENIC	inf	5.50619e-07
Vr04	16586815	16589286	NONGENIC	1.53644	1.91915e-10
Vr04	16592116	16593342	NONGENIC	1.49105	3.49149e-09
Vr04	16598440	16599957	NONGENIC	1.21934	8.79065e-06
Vr04	16616176	16618079	NONGENIC	1.29587	6.11859e-06
Vr04	16619010	16621095	NONGENIC	19.5501	6.68438e-52
Vr04	16623648	16626129	NONGENIC	1.12087	0.00580074
Vr04	16629618	16630633	NONGENIC	1.7	9.11901e-09
Vr04	16640768	16644134	NONGENIC	1.56725	5.82624e-44
Vr04	16658735	16663433	NONGENIC	1.15819	2.59592e-09
Vr04	16664893	16666133	NONGENIC	inf	1.70473e-10
Vr04	16686309	16688507	NONGENIC	1.12473	0.00626886
Vr04	16690144	16691451	NONGENIC	1.38266	1.08582e-07
Vr04	16732342	16734093	NONGENIC	90.7917	1.90209e-31
Vr04	16778378	16780327	NONGENIC	1.19653	0.000196158
Vr04	16809506	16814641	3'UTR(Vradi04g08380),DOWNSTREAM(Vradi04g08380),NONGENIC	1.13202	1.1614e-06
Vr04	16833925	16836605	NONGENIC	1.28095	8.65172e-11
Vr04	16842040	16843248	NONGENIC	inf	2.43473e-80
Vr04	16857444	16860126	INTRON(Vradi04g08420)	1.78412	2.34936e-17
Vr04	16863179	16864625	INTRON(Vradi04g08420),CDS(Vradi04g08420),INTRON(Vradi04g08420)	inf	1.26115e-51
Vr04	16927495	16931015	NONGENIC,UPSTREAM(Vradi04g08450)	4.5362	2.39849e-113
Vr04	16982992	16984152	DOWNSTREAM(Vradi04g08470),NONGENIC	1.68743	1.07248e-22
Vr04	17005486	17007182	NONGENIC	1.56032	5.75424e-16
Vr04	17115970	17124608	NONGENIC	2.29524	1.80962e-220
Vr04	17134796	17137777	NONGENIC	inf	2.20006e-19
Vr04	17164091	17166954	NONGENIC	1.36766	2.13705e-10
Vr04	17172617	17174538	NONGENIC	1.26939	2.7775e-07
Vr04	17185023	17190563	NONGENIC	1.10821	4.67829e-06
Vr04	17192538	17194911	NONGENIC	1.88956	3.8178e-111
Vr04	17215615	17217178	NONGENIC,UPSTREAM(Vradi04g08700)	1.22068	1.07079e-05
Vr04	17220096	17224103	DOWNSTREAM(Vradi04g08700),NONGENIC,UPSTREAM(Vradi04g08710)	1.06723	0.0200198
Vr04	17236832	17243130	NONGENIC	1.18934	2.25989e-12
Vr04	17248252	17250671	NONGENIC	1.10693	0.00407883
Vr04	17252001	17255197	NONGENIC	1.60742	1.11757e-07
Vr04	17265803	17268300	NONGENIC	1.14725	0.000101567
Vr04	17275906	17278705	NONGENIC	1.11136	0.000615276
Vr04	17314001	17321556	NONGENIC	1.06007	0.00546169
Vr04	17322664	17334581	NONGENIC,UPSTREAM(Vradi04g08750),CDS(Vradi04g08750),INTRON(Vradi04g08750)	1.07057	4.17746e-05
Vr04	17388637	17389888	NONGENIC	1.35465	0.00267235
Vr04	17408440	17412536	NONGENIC	1.11547	4.31309e-05
Vr04	17415157	17416445	NONGENIC	1.16855	0.000307118
Vr04	17418772	17419926	NONGENIC	1.10792	0.0329233
Vr04	17436914	17446227	NONGENIC,UPSTREAM(Vradi04g08780),CDS(Vradi04g08780),INTRON(Vradi04g08780),CDS(Vradi04g08780),INTRON(Vradi04g08780),CDS(Vradi04g08780),INTRON(Vradi04g08780),CDS(Vradi04g08780),DOWNSTREAM(Vradi04g08780),NONGENIC	1.04516	0.00875274
Vr04	17454751	17455999	NONGENIC	1.18107	0.000631689
Vr04	17484804	17495418	NONGENIC,UPSTREAM(Vradi04g08810)	1.04943	0.00419884
Vr04	17511662	17513183	NONGENIC	1.234	2.08897e-05
Vr04	17532402	17534863	NONGENIC	1.16637	1.74668e-07
Vr04	17543554	17545851	NONGENIC	1.13881	9.7819e-05
Vr04	17546743	17548116	NONGENIC	1.16376	0.000381556
Vr04	17557948	17561860	NONGENIC	1.07654	0.013579
Vr04	17596623	17600521	NONGENIC	1.26465	2.92386e-09
Vr04	17605897	17607577	NONGENIC	1.24226	1.12799e-07
Vr04	17614424	17615622	NONGENIC	1.20624	9.61746e-05
Vr04	17637620	17641864	NONGENIC	1.18126	2.70079e-06
Vr04	17661471	17664126	NONGENIC	1.07719	0.021525
Vr04	17670235	17671828	3'UTR(Vradi04g08930),DOWNSTREAM(Vradi04g08930),NONGENIC,UPSTREAM(Vradi04g08940)	8.09596	1.10249e-87
Vr04	17779261	17780550	NONGENIC	2.42695	1.95141e-60
Vr04	17781933	17783666	NONGENIC	1.14368	2.75782e-05
Vr04	17834373	17836024	DOWNSTREAM(Vradi04g09160),NONGENIC	1.15065	0.0046901
Vr04	17841803	17847201	NONGENIC	1.2658	5.56687e-21
Vr04	17847599	17849016	NONGENIC	1.19268	1.57655e-05
Vr04	17855434	17857626	NONGENIC	1.08438	0.0430184
Vr04	17859154	17860863	NONGENIC,UPSTREAM(Vradi04g09190)	1.28984	1.14787e-09
Vr04	17879767	17882472	NONGENIC	1.18569	8.49747e-07
Vr04	17891241	17897531	NONGENIC	1.05155	0.00939367
Vr04	17950129	17953812	NONGENIC	1.13852	2.61211e-08
Vr04	17958104	17959205	NONGENIC	1.23591	0.000871139
Vr04	18070497	18071587	NONGENIC	1.80697	4.3543e-10
Vr04	18072461	18075264	NONGENIC	1.21446	1.00075e-08
Vr04	18124778	18127144	NONGENIC	1.12005	0.0059758
Vr04	18140011	18146132	NONGENIC	1.09921	0.000468474
Vr04	18147229	18149340	NONGENIC	1.23609	2.84274e-10
Vr04	18154120	18158304	NONGENIC	1.11061	7.79939e-05
Vr04	18161846	18168913	NONGENIC	1.09374	1.15299e-05
Vr04	18178145	18181742	NONGENIC	1.33116	2.79724e-19
Vr04	18183555	18186160	NONGENIC	1.11884	0.00160335
Vr04	18208576	18212230	NONGENIC	1.22062	5.29142e-11
Vr04	18267374	18270257	3'UTR(Vradi04g09340),DOWNSTREAM(Vradi04g09340),NONGENIC	1.8249	2.15396e-89
Vr04	18275341	18276407	NONGENIC	1.27106	6.01252e-07
Vr04	18283674	18285280	DOWNSTREAM(Vradi04g09350),NONGENIC	1.19133	4.49355e-05
Vr04	18291131	18292321	NONGENIC	1.1799	0.00924143
Vr04	18309174	18313545	DOWNSTREAM(Vradi04g09360),NONGENIC	1.11971	9.32779e-06
Vr04	18324194	18325372	NONGENIC	1.1969	0.000740083
Vr04	18339000	18341534	DOWNSTREAM(Vradi04g09380),NONGENIC	1.1393	7.23778e-05
Vr04	18342658	18345816	NONGENIC	1.10117	0.000979158
Vr04	18373181	18375075	NONGENIC	1.15343	0.000112356
Vr04	18375359	18377321	NONGENIC	1.28975	5.67639e-07
Vr04	18389821	18393203	NONGENIC,UPSTREAM(Vradi04g09410)	1.09203	0.00587538
Vr04	18399028	18401599	DOWNSTREAM(Vradi04g09420),NONGENIC	1.20676	5.56342e-05
Vr04	18448707	18449787	NONGENIC	1.6031	1.30605e-13
Vr04	18480233	18481714	DOWNSTREAM(Vradi04g09510),NONGENIC	inf	4.7806e-07
Vr04	18532029	18536278	NONGENIC	1.06666	0.0225307
Vr04	18648198	18649775	NONGENIC,UPSTREAM(Vradi04g09670)	1.19352	0.000367035
Vr04	18675127	18676423	NONGENIC	1.2338	2.02884e-06
Vr04	18686733	18688021	DOWNSTREAM(Vradi04g09710),NONGENIC	1.2008	4.39507e-05
Vr04	18694806	18701226	NONGENIC,UPSTREAM(Vradi04g09720)	1.08806	7.98721e-05
Vr04	18707516	18708486	INTRON(Vradi04g09720)	3.30823	1.2395e-17
Vr04	18793315	18794276	NONGENIC,UPSTREAM(Vradi04g09830)	1.20369	0.0184252
Vr04	18829414	18834741	NONGENIC	1.05061	0.0274487
Vr04	18900111	18902024	NONGENIC	1.08917	0.0272226
Vr04	18961385	18963862	NONGENIC	1.86094	8.80944e-38
Vr04	18968937	18976582	NONGENIC	1.40449	1.19894e-73
Vr04	18979406	18990383	NONGENIC	1.0609	0.00117828
Vr04	19040187	19045047	NONGENIC	1.27852	2.31605e-16
Vr04	19052832	19054418	NONGENIC	1.16645	0.00169295
Vr04	19092776	19093636	DOWNSTREAM(Vradi04g10080),NONGENIC	1.38152	8.74541e-09
Vr04	19149001	19150974	DOWNSTREAM(Vradi04g10120),NONGENIC	1.18704	9.11441e-05
Vr04	19190350	19191563	NONGENIC	1.94709	4.99849e-25
Vr04	19211258	19218053	NONGENIC	1.08863	1.02753e-05
Vr04	19229452	19235997	INTRON(Vradi04g10180)	1.13503	2.34498e-09
Vr04	19237721	19239704	INTRON(Vradi04g10180)	1.12553	0.0118592
Vr04	19303998	19305180	NONGENIC	1.09952	0.0322327
Vr04	19347246	19353516	NONGENIC	1.1044	3.13042e-05
Vr04	19365270	19366853	NONGENIC	1.16879	0.000390204
Vr04	19421899	19424038	DOWNSTREAM(Vradi04g10370),NONGENIC,UPSTREAM(Vradi04g10380)	1.07919	0.0239613
Vr04	19455276	19457610	NONGENIC,UPSTREAM(Vradi04g10440)	1.09625	0.0060126
Vr04	19463313	19465009	NONGENIC	1.45856	4.07192e-07
Vr04	19465381	19469643	NONGENIC	1.19869	1.92321e-06
Vr04	19471972	19472968	NONGENIC	1.30492	0.00380452
Vr04	19510187	19511699	NONGENIC,UPSTREAM(Vradi04g10500)	1.17303	0.000509433
Vr04	19599162	19600383	NONGENIC	37.3243	0
Vr04	19629115	19632510	NONGENIC,UPSTREAM(Vradi04g10620)	1.09289	0.000685247
Vr04	19673450	19674723	CDS(Vradi04g10670),INTRON(Vradi04g10670),CDS(Vradi04g10670),INTRON(Vradi04g10670),CDS(Vradi04g10670),INTRON(Vradi04g10670)	1.22234	0.0365895
Vr04	19677326	19678758	CDS(Vradi04g10670),INTRON(Vradi04g10670),CDS(Vradi04g10670),INTRON(Vradi04g10670)	1.23685	0.00819162
Vr04	19700604	19701618	NONGENIC,UPSTREAM(Vradi04g10700)	1.2061	0.00588346
Vr04	19784899	19786023	NONGENIC	4.32759	5.40376e-47
Vr04	19787553	19790843	NONGENIC	1.74606	3.09558e-06
Vr04	19794604	19796132	NONGENIC	60.0471	1.10018e-184
Vr04	19815416	19818310	NONGENIC	42.2976	1.51255e-118
Vr04	19824550	19826519	NONGENIC	1.30542	5.09272e-12
Vr04	19837680	19839529	NONGENIC	inf	7.51254e-193
Vr04	19844653	19846975	NONGENIC	83.0841	1.27025959691e-314
Vr04	19849536	19851757	NONGENIC	1.14297	0.000261099
Vr04	19892650	19896226	NONGENIC	1.11335	0.000341669
Vr04	19904088	19906532	NONGENIC	1.14321	0.0293352
Vr04	19907817	19909171	NONGENIC,UPSTREAM(Vradi04g10860)	2.45536	7.17919e-30
Vr04	20006860	20009251	INTRON(Vradi04g10980),CDS(Vradi04g10980)	1.10734	0.00489326
Vr04	20038084	20039841	NONGENIC	1.22554	1.32349e-05
Vr04	20135620	20138097	NONGENIC	1.3908	0.039604
Vr04	20139300	20140916	NONGENIC,UPSTREAM(Vradi04g11100)	1.54558	5.89714e-06
Vr04	20208257	20211602	INTRON(Vradi04g11170),CDS(Vradi04g11170),INTRON(Vradi04g11170),CDS(Vradi04g11170),3'UTR(Vradi04g11170),DOWNSTREAM(Vradi04g11170),NONGENIC,UPSTREAM(Vradi04g11180)	1.20731	9.35588e-10
Vr04	20220297	20222194	NONGENIC	1.16419	0.000916904
Vr04	20229482	20231348	NONGENIC	1.08315	0.0280085
Vr04	20316031	20318318	NONGENIC	1.18841	8.22342e-06
Vr04	20385062	20386070	INTRON(Vradi04g11300)	3.73688	4.28441e-26
Vr04	20403813	20405635	NONGENIC	1.12502	0.00698928
Vr04	20465020	20466499	NONGENIC	1.23217	4.57969e-06
Vr04	20467896	20470769	NONGENIC	1.12069	0.000268462
Vr04	20509091	20511040	NONGENIC,UPSTREAM(Vradi04g11380)	1.26905	2.13825e-09
Vr04	20542657	20544899	NONGENIC	1.16238	0.000308057
Vr04	20586125	20588063	NONGENIC	1.16459	8.58381e-05
Vr04	20739071	20744515	NONGENIC	1.20301	5.71411e-15
Vr04	20764315	20767473	NONGENIC	1.15974	1.47535e-07
Vr04	20810705	20812210	DOWNSTREAM(Vradi04g11640),NONGENIC	1.87452	1.27887e-14
Vr04	16264	18462	NONGENIC	0.913911	0.00472699
Vr04	48026	52557	NONGENIC	0.848255	3.89396e-10
Vr04	109453	113114	NONGENIC	0.919085	0.00941142
Vr04	211042	212581	NONGENIC	0.858327	0.000416643
Vr04	448039	450633	NONGENIC	0.606539	3.32105e-24
Vr04	653921	656675	NONGENIC	0.901959	0.00227974
Vr04	660555	661766	NONGENIC	0.854599	0.0273859
Vr04	926942	927917	NONGENIC	0.881744	0.0116374
Vr04	1106315	1107384	NONGENIC	0.853302	0.00141675
Vr04	1121649	1123602	NONGENIC	0.912718	0.0157527
Vr04	1300176	1303463	NONGENIC	0.874306	2.20587e-05
Vr04	1386155	1388628	NONGENIC	0.935015	0.0383977
Vr04	1398820	1401888	NONGENIC	0.914864	0.0062661
Vr04	1406887	1408358	NONGENIC	0.834024	5.76972e-05
Vr04	1466382	1469252	NONGENIC	0.915458	0.0156145
Vr04	1559569	1560876	NONGENIC	0.827331	0.0017477
Vr04	1602977	1604359	NONGENIC	0.418734	4.04359e-65
Vr04	1978692	1982558	NONGENIC	0.927959	0.0130321
Vr04	1995187	1996790	NONGENIC	0.912934	0.0461317
Vr04	2164866	2166162	NONGENIC	0.80292	4.68906e-07
Vr04	2201720	2204249	NONGENIC,UPSTREAM(Vradi04g00610)	0.888955	0.00213443
Vr04	2233196	2236031	NONGENIC	0.887424	2.89963e-05
Vr04	2560841	2562533	INTRON(Vradi04g00760)	0.903875	0.0402187
Vr04	2760149	2763273	NONGENIC	0.855844	2.10629e-07
Vr04	2993377	2994474	INTRON(Vradi04g00930)	0.640991	3.29684e-08
Vr04	3173611	3179944	NONGENIC	0.874826	1.74195e-11
Vr04	3516117	3517252	NONGENIC	0.607985	2.31791e-10
Vr04	3589644	3590923	NONGENIC	0.650286	2.77091e-10
Vr04	3757177	3758090	NONGENIC	0.694247	0.000100422
Vr04	3784860	3786152	NONGENIC	0.879685	0.0274401
Vr04	3786141	3787231	NONGENIC	0.70959	7.16454e-08
Vr04	3791242	3792339	NONGENIC	0.686436	3.03029e-10
Vr04	3944889	3947056	NONGENIC	0.889239	0.00530087
Vr04	3948870	3949830	NONGENIC	0.604664	4.38614e-14
Vr04	4087002	4090102	DOWNSTREAM(Vradi04g01360),UPSTREAM(Vradi04g01370),CDS(Vradi04g01370),INTRON(Vradi04g01370)	0.692792	1.70356e-27
Vr04	4268136	4269057	NONGENIC	0.84767	0.00212931
Vr04	4357888	4359578	NONGENIC	0.831465	9.43058e-06
Vr04	4400021	4401004	NONGENIC	0.908421	0.044222
Vr04	4501299	4503808	NONGENIC	0.934731	0.0234276
Vr04	4592771	4594528	NONGENIC	0.800064	2.99432e-06
Vr04	4871326	4873145	NONGENIC	0.865757	0.000885984
Vr04	5116741	5118475	NONGENIC	0.890084	0.000647906
Vr04	5234396	5235251	NONGENIC	0.762025	5.04335e-05
Vr04	5682718	5685447	NONGENIC	0.915705	0.00349774
Vr04	5939910	5940997	NONGENIC	0.651275	7.42727e-14
Vr04	6146278	6151217	NONGENIC	0.924011	0.00136488
Vr04	7284354	7286583	NONGENIC	0.89467	0.00301195
Vr04	7411291	7412288	NONGENIC	0.727706	1.43425e-06
Vr04	7480161	7481854	NONGENIC	0.679142	2.70923e-17
Vr04	7537185	7538280	NONGENIC	0.75319	4.26804e-07
Vr04	7642767	7645341	NONGENIC	0.904951	0.00259089
Vr04	7850933	7851997	NONGENIC	0.874342	0.0141046
Vr04	7976670	7977648	INTRON(Vradi04g03850)	0.878542	0.0271436
Vr04	8015413	8021011	NONGENIC	0.888101	1.41278e-07
Vr04	8213378	8214719	INTRON(Vradi04g03890),CDS(Vradi04g03890),INTRON(Vradi04g03890),CDS(Vradi04g03890),INTRON(Vradi04g03890)	0.449897	2.58698e-29
Vr04	8264436	8265740	NONGENIC	0.864476	0.00710237
Vr04	8589766	8591078	NONGENIC	0.0973895	1.06361e-205
Vr04	8683161	8684545	NONGENIC	0.115169	3.60408e-61
Vr04	9035684	9036749	NONGENIC	0.864171	0.0110048
Vr04	9101780	9103628	INTRON(Vradi04g04150)	0.908437	0.0114769
Vr04	9492404	9495108	NONGENIC	0.839213	1.43628e-08
Vr04	9673512	9678395	NONGENIC	0.940223	0.00955103
Vr04	9800212	9803545	INTRON(Vradi04g04410)	0.906944	0.0064291
Vr04	10329951	10332778	NONGENIC,UPSTREAM(Vradi04g04590)	0.916413	0.0263033
Vr04	10407155	10409629	INTRON(Vradi04g04610)	0.897078	0.00639012
Vr04	10415459	10418514	INTRON(Vradi04g04610)	0.568143	9.61496e-55
Vr04	10627278	10629758	NONGENIC	0.922017	0.0179228
Vr04	10780973	10782548	INTRON(Vradi04g04770),CDS(Vradi04g04770),INTRON(Vradi04g04770)	0.817419	0.000236757
Vr04	10822390	10824887	NONGENIC	0.928152	0.0292766
Vr04	10825591	10827288	NONGENIC	0.680674	4.18536e-19
Vr04	10861345	10863900	NONGENIC	0.925869	0.0263041
Vr04	10937703	10938842	NONGENIC	0.876684	0.0226677
Vr04	10994293	10995411	NONGENIC	0.858771	0.00450307
Vr04	11224424	11228658	NONGENIC	0.909755	2.92484e-05
Vr04	11540365	11541235	NONGENIC	0.806032	0.00887711
Vr04	11542673	11543869	NONGENIC	0.855958	0.00732052
Vr04	11693554	11695470	NONGENIC	0.88398	0.00127869
Vr04	11707694	11709298	NONGENIC	0.64745	3.57312e-23
Vr04	11937795	11940804	NONGENIC,UPSTREAM(Vradi04g05560),CDS(Vradi04g05560),INTRON(Vradi04g05560),CDS(Vradi04g05560),INTRON(Vradi04g05560)	0.935594	0.0476751
Vr04	11979681	11983287	NONGENIC	0.923783	0.0039869
Vr04	12017181	12019813	NONGENIC	0.925896	0.0442125
Vr04	12351821	12364078	NONGENIC,UPSTREAM(Vradi04g05800)	0.951093	0.00235918
Vr04	12594307	12595427	NONGENIC	0.869321	0.0268205
Vr04	12610103	12612577	CDS(Vradi04g05880),INTRON(Vradi04g05880)	0.824547	6.16078e-08
Vr04	12756428	12762204	NONGENIC	0.953295	0.032568
Vr04	12774925	12776786	NONGENIC	0.901725	0.00638192
Vr04	12811683	12816194	NONGENIC	0.845093	8.01887e-11
Vr04	12826140	12827494	NONGENIC	0.38142	1.57746e-59
Vr04	12903451	12911360	NONGENIC,UPSTREAM(Vradi04g05950),5'UTR(Vradi04g05950)	0.815254	6.69812e-23
Vr04	13123957	13124820	NONGENIC	0.230943	2.59649e-85
Vr04	13271628	13273329	NONGENIC	0.83677	0.000269009
Vr04	13425402	13426660	NONGENIC	0.854315	0.00209581
Vr04	13494842	13496027	NONGENIC	0.782442	7.40947e-08
Vr04	13500577	13502045	NONGENIC	0.887936	0.00801221
Vr04	13504855	13506468	NONGENIC	0.869731	5.89305e-05
Vr04	13813633	13815029	NONGENIC	0.845688	0.00157693
Vr04	13965494	13967009	NONGENIC	0.488181	3.4832e-19
Vr04	14022391	14023576	CDS(Vradi04g06570),DOWNSTREAM(Vradi04g06570)	0.724599	3.9334e-07
Vr04	14083244	14084285	NONGENIC	0.861814	0.0175376
Vr04	14104468	14115417	NONGENIC	0.906705	1.59384e-10
Vr04	14192663	14197710	INTRON(Vradi04g06650),CDS(Vradi04g06650),INTRON(Vradi04g06650),CDS(Vradi04g06650),DOWNSTREAM(Vradi04g06650),NONGENIC	0.84334	3.15419e-09
Vr04	14283814	14285487	INTRON(Vradi04g06680)	0.570672	4.36724e-37
Vr04	14288266	14292467	NONGENIC	0.727242	1.58833e-21
Vr04	14292808	14295030	NONGENIC	0.907396	0.00769802
Vr04	14325865	14328100	NONGENIC	0.862048	2.15327e-05
Vr04	14407439	14408413	NONGENIC	0.844728	0.0173851
Vr04	14491511	14495323	NONGENIC	0.732424	1.71874e-24
Vr04	14513934	14515730	NONGENIC	0.88182	0.0197265
Vr04	14522077	14528367	UPSTREAM(Vradi04g06760),CDS(Vradi04g06760),INTRON(Vradi04g06760),CDS(Vradi04g06760),DOWNSTREAM(Vradi04g06760),NONGENIC	0.949964	0.0182061
Vr04	15328606	15329816	NONGENIC	0.916871	0.0339846
Vr04	15492711	15493819	NONGENIC	0.901037	0.0209001
Vr04	15500794	15504032	NONGENIC	0.904841	0.000990123
Vr04	15532875	15534459	INTRON(Vradi04g07410)	0.578283	1.04873e-32
Vr04	15615605	15617166	NONGENIC	0.917666	0.0349512
Vr04	15782470	15784039	DOWNSTREAM(Vradi04g07580),NONGENIC	0.859335	0.000176488
Vr04	16125575	16127525	INTRON(Vradi04g07860),CDS(Vradi04g07860),DOWNSTREAM(Vradi04g07860),NONGENIC	0.903463	0.0233055
Vr04	16319687	16320905	NONGENIC	0.669755	1.81814e-09
Vr04	16581780	16583397	NONGENIC	0.884626	0.0387973
Vr04	16650570	16652358	NONGENIC	0.836906	0.000103382
Vr04	16740364	16742643	INTRON(Vradi04g08300)	0.6834	1.89391e-18
Vr04	16997750	17001749	NONGENIC	0.924737	0.0028174
Vr04	17070757	17071862	NONGENIC,UPSTREAM(Vradi04g08570)	0.595434	3.14456e-11
Vr04	17072072	17073594	UPSTREAM(Vradi04g08570),CDS(Vradi04g08570),INTRON(Vradi04g08570)	0.887333	0.0323023
Vr04	17100422	17101548	NONGENIC,UPSTREAM(Vradi04g08610)	0.695661	1.52519e-12
Vr04	17115546	17118933	NONGENIC	0.877916	7.01063e-05
Vr04	17436424	17438889	NONGENIC	0.733225	6.12602e-17
Vr04	17715222	17716324	NONGENIC	0.888746	0.0267366
Vr04	18195247	18196651	INTRON(Vradi04g09270)	0.889621	0.0415653
Vr04	18245541	18246452	NONGENIC	0.652755	1.50217e-06
Vr04	18296500	18297447	NONGENIC	0.726403	2.90854e-05
Vr04	18492619	18494353	DOWNSTREAM(Vradi04g09520),NONGENIC	0.893721	0.0231135
Vr04	18937015	18938175	DOWNSTREAM(Vradi04g09980),NONGENIC	0.891633	0.0321874
Vr04	19241027	19242276	INTRON(Vradi04g10180),CDS(Vradi04g10180),INTRON(Vradi04g10180)	0.881942	0.0325817
Vr04	19377068	19383499	NONGENIC	0.835175	2.00282e-20
Vr04	20340868	20343458	NONGENIC	0.835202	3.37575e-08
Vr05	43352	44655	NONGENIC	1.99126	2.5175e-17
Vr05	46889	49289	NONGENIC	1.13835	0.000540225
Vr05	49999	55179	NONGENIC,UPSTREAM(Vradi05g00010)	1.10569	2.49926e-05
Vr05	58246	63148	DOWNSTREAM(Vradi05g00010),NONGENIC	1.3742	8.70813e-32
Vr05	81925	83894	INTRON(Vradi05g00030)	1.12195	0.0146729
Vr05	102971	104993	INTRON(Vradi05g00040)	1.10438	0.0247927
Vr05	144762	146414	NONGENIC	1.63022	6.72432e-19
Vr05	208395	209311	INTRON(Vradi05g00100)	1.5811	3.02654e-13
Vr05	333437	335402	NONGENIC	1.44486	4.37242e-13
Vr05	376622	381731	NONGENIC	1.16428	4.33315e-09
Vr05	389082	392009	NONGENIC	inf	1.56571e-05
Vr05	477738	481043	NONGENIC,UPSTREAM(Vradi05g00440)	1.12101	3.34351e-05
Vr05	512877	515158	NONGENIC	1.48229	5.32275e-28
Vr05	522875	527278	NONGENIC	1.36083	6.23194e-29
Vr05	562289	563808	NONGENIC	1.15011	0.000616613
Vr05	609240	610675	NONGENIC	1.18487	2.11061e-05
Vr05	631474	632995	INTRON(Vradi05g00550),CDS(Vradi05g00550),INTRON(Vradi05g00550)	12.5889	5.03149e-155
Vr05	674141	675252	NONGENIC	1.1712	0.0209892
Vr05	706259	707209	NONGENIC	2.54925	1.49747e-23
Vr05	708465	710639	NONGENIC	1.18825	0.000113107
Vr05	710954	712470	NONGENIC	inf	3.81072e-82
Vr05	743411	755991	NONGENIC	1.14256	7.47649e-19
Vr05	856823	857699	NONGENIC	1.25216	9.32571e-06
Vr05	883231	884443	NONGENIC	1.2417	1.66826e-06
Vr05	936577	938895	NONGENIC	1.11492	0.00663292
Vr05	939097	941873	NONGENIC	1.32726	3.19377e-07
Vr05	955019	957531	DOWNSTREAM(Vradi05g00890),NONGENIC	4.92363	9.18804e-143
Vr05	989753	990927	NONGENIC	1.09713	0.0484628
Vr05	1014514	1021116	NONGENIC	1.08139	0.0122212
Vr05	1031376	1035132	NONGENIC,UPSTREAM(Vradi05g00930)	1.27212	3.27465e-15
Vr05	1126809	1127836	NONGENIC	1.19776	0.0046724
Vr05	1312031	1316431	NONGENIC	1.09451	0.000141382
Vr05	1332144	1338609	NONGENIC	1.13737	2.7976e-11
Vr05	1344795	1346968	NONGENIC	3.43772	3.47202e-148
Vr05	1371005	1373032	NONGENIC	1.82649	7.48837e-35
Vr05	1381809	1384582	NONGENIC,UPSTREAM(Vradi05g01290)	1.14026	0.000116849
Vr05	1476033	1477464	NONGENIC,UPSTREAM(Vradi05g01340)	1.28082	2.05289e-05
Vr05	1497163	1498429	NONGENIC,UPSTREAM(Vradi05g01360)	1.118	0.0449722
Vr05	1548426	1550094	NONGENIC	1.09494	0.0367965
Vr05	1562213	1563577	NONGENIC	1.16048	0.00114614
Vr05	1579009	1588158	INTRON(Vradi05g01430),CDS(Vradi05g01430),DOWNSTREAM(Vradi05g01430),NONGENIC	1.08416	2.90319e-06
Vr05	1588360	1594991	NONGENIC	1.07204	0.000592716
Vr05	1678740	1679933	NONGENIC	1.49476	1.14145e-15
Vr05	1704953	1707595	DOWNSTREAM(Vradi05g01540),NONGENIC,UPSTREAM(Vradi05g01550),CDS(Vradi05g01550),INTRON(Vradi05g01550)	1.12059	0.00062715
Vr05	1727366	1728554	NONGENIC	1.80245	1.14792e-19
Vr05	1759700	1761237	NONGENIC	3.45377	1.956e-117
Vr05	1777452	1778664	NONGENIC	1.6974	6.18447e-10
Vr05	1782503	1788017	NONGENIC,UPSTREAM(Vradi05g01610),CDS(Vradi05g01610),INTRON(Vradi05g01610),CDS(Vradi05g01610),DOWNSTREAM(Vradi05g01610)	1.54006	5.71436e-56
Vr05	1810824	1813907	NONGENIC	1.43028	4.43375e-16
Vr05	1821092	1826519	INTRON(Vradi05g01630)	1.29956	3.75015e-21
Vr05	1866287	1867921	NONGENIC	1.1084	0.00443021
Vr05	1894089	1895259	DOWNSTREAM(Vradi05g01670),NONGENIC	1.18596	0.00173073
Vr05	1896868	1898201	NONGENIC	1.20371	4.09201e-06
Vr05	1903479	1906858	NONGENIC	1.21486	1.76366e-10
Vr05	1907932	1909048	NONGENIC	1.16927	0.0009136
Vr05	1909007	1910562	NONGENIC	1.33106	1.50206e-06
Vr05	1924669	1927855	DOWNSTREAM(Vradi05g01680),NONGENIC	1.17341	2.23652e-06
Vr05	1941266	1945980	NONGENIC	1.12309	7.76794e-06
Vr05	1963108	1965553	NONGENIC	1.22062	2.74489e-05
Vr05	1967560	1969703	NONGENIC,UPSTREAM(Vradi05g01710)	1.15898	2.25239e-05
Vr05	1995654	1997222	NONGENIC	1.12644	0.0436332
Vr05	2024217	2025504	NONGENIC	1.09741	0.0300318
Vr05	2045538	2047228	DOWNSTREAM(Vradi05g01750),NONGENIC	1.08884	0.0391183
Vr05	2114062	2115307	NONGENIC	1.22199	0.00173559
Vr05	2137964	2140659	NONGENIC	1.10919	0.00151517
Vr05	2163137	2165355	NONGENIC	1.15396	0.000115511
Vr05	2170971	2173602	NONGENIC	1.10311	0.00239148
Vr05	2175362	2178842	NONGENIC	1.09943	0.000808257
Vr05	2179951	2182846	NONGENIC	1.13952	3.35383e-05
Vr05	2192811	2195862	NONGENIC	3.18646	7.68214e-178
Vr05	2204796	2209242	NONGENIC	1.17214	3.85671e-08
Vr05	2248460	2251209	NONGENIC	1.08338	0.0467199
Vr05	2331161	2336091	NONGENIC,UPSTREAM(Vradi05g01980)	1.11907	5.10027e-06
Vr05	2372771	2376316	NONGENIC	1.27614	8.2284e-16
Vr05	2397731	2407037	DOWNSTREAM(Vradi05g02020),NONGENIC	1.07541	0.00104417
Vr05	2407524	2408742	NONGENIC	1.32432	3.65065e-09
Vr05	2442036	2443881	NONGENIC	1.13557	0.0193876
Vr05	2448272	2450266	NONGENIC	1.14899	0.000108524
Vr05	2467550	2468483	NONGENIC	1.12829	0.0396497
Vr05	2525764	2527988	NONGENIC	1.09678	0.036823
Vr05	2539717	2542428	NONGENIC,UPSTREAM(Vradi05g02130)	1.59298	3.25524e-33
Vr05	2561185	2562052	NONGENIC	1.22022	0.000220488
Vr05	2615674	2617571	NONGENIC	1.25457	1.25918e-05
Vr05	2622552	2626515	NONGENIC	1.14424	3.45902e-06
Vr05	2636569	2637503	NONGENIC,UPSTREAM(Vradi05g02190)	4.14266	2.38849e-13
Vr05	2647428	2648731	DOWNSTREAM(Vradi05g02200),NONGENIC	1.60334	3.39619e-15
Vr05	2709056	2710949	NONGENIC	1.20834	0.000714614
Vr05	2736528	2738058	DOWNSTREAM(Vradi05g02290),NONGENIC	1.15619	0.000125554
Vr05	2742178	2743733	NONGENIC	1.11284	0.0110859
Vr05	2759866	2761862	INTRON(Vradi05g02300)	1.13895	0.0192488
Vr05	2785337	2787025	INTRON(Vradi05g02330)	1.4245	0.000246643
Vr05	2804068	2806662	NONGENIC,UPSTREAM(Vradi05g02350)	1.20711	1.28937e-06
Vr05	2819030	2820216	NONGENIC	1.19842	0.00013082
Vr05	2851048	2852266	DOWNSTREAM(Vradi05g02390),NONGENIC	1.46869	2.28037e-09
Vr05	2898521	2899514	NONGENIC	1.12359	0.0331108
Vr05	2923524	2924901	NONGENIC	1.37287	1.70305e-08
Vr05	2959317	2961988	NONGENIC	1.38271	4.65175e-14
Vr05	2982128	2983680	NONGENIC	inf	3.42255e-151
Vr05	2999416	3001503	NONGENIC,UPSTREAM(Vradi05g02490)	1.41338	1.1668e-08
Vr05	3055441	3058663	NONGENIC,UPSTREAM(Vradi05g02530)	1.11385	0.000779942
Vr05	3076292	3078317	NONGENIC	1.13515	0.00124049
Vr05	3086781	3088615	NONGENIC	1.15118	0.0227903
Vr05	3103719	3106353	NONGENIC	1.92763	6.53758e-40
Vr05	3139081	3141207	UPSTREAM(Vradi05g02580),CDS(Vradi05g02580),DOWNSTREAM(Vradi05g02580),NONGENIC	1.12616	0.00257451
Vr05	3160185	3163571	INTRON(Vradi05g02590),CDS(Vradi05g02590),INTRON(Vradi05g02590)	1.60009	9.15227e-32
Vr05	3179001	3180063	NONGENIC	1.79017	2.3726e-13
Vr05	3188290	3189302	DOWNSTREAM(Vradi05g02600),NONGENIC	1.10832	0.0179391
Vr05	3195545	3196578	NONGENIC	1.37113	2.84671e-07
Vr05	3213815	3215745	INTRON(Vradi05g02620)	1.28652	1.6368e-06
Vr05	3352881	3355760	NONGENIC,UPSTREAM(Vradi05g02720)	1.20747	1.96753e-09
Vr05	3371080	3373040	NONGENIC	1.25586	2.72274e-06
Vr05	3378663	3384890	NONGENIC	1.05462	0.00877378
Vr05	3417188	3419748	NONGENIC	1.15759	0.000463938
Vr05	3432993	3434365	NONGENIC	1.18311	7.89247e-05
Vr05	3447934	3450046	NONGENIC	1.09121	0.0248696
Vr05	3511338	3513887	NONGENIC	2.19836	7.57895e-57
Vr05	3565615	3569519	NONGENIC	1.09263	0.000645043
Vr05	3579904	3583550	NONGENIC	1.06672	0.0252543
Vr05	3620934	3623649	INTRON(Vradi05g02840),CDS(Vradi05g02840),INTRON(Vradi05g02840),CDS(Vradi05g02840)	1.68198	1.31897e-21
Vr05	3636813	3638297	NONGENIC	1.16247	0.000534172
Vr05	3686209	3689525	NONGENIC	1.08008	0.0430371
Vr05	3719564	3721225	NONGENIC	1.32108	1.03859e-09
Vr05	3728810	3730786	NONGENIC	1.17274	2.72829e-05
Vr05	3763945	3765813	DOWNSTREAM(Vradi05g02960),NONGENIC	1.25941	2.11333e-07
Vr05	3857446	3859276	DOWNSTREAM(Vradi05g03030),NONGENIC	3.6713	4.98752e-59
Vr05	3878800	3880048	NONGENIC	1.23359	9.5382e-08
Vr05	3960416	3966069	NONGENIC	1.22818	3.96677e-19
Vr05	3967179	3970697	NONGENIC	1.37712	2.95281e-22
Vr05	3978063	3979901	NONGENIC	1.82082	3.31376e-28
Vr05	4004003	4009054	DOWNSTREAM(Vradi05g03100),NONGENIC	1.06493	0.0174227
Vr05	4015130	4017378	NONGENIC	1.08719	0.0224088
Vr05	4027949	4029130	DOWNSTREAM(Vradi05g03110),NONGENIC	1.13792	0.00925279
Vr05	4036457	4038403	NONGENIC	1.11464	0.0032758
Vr05	4090768	4097282	NONGENIC	1.13884	2.39589e-10
Vr05	4100494	4102088	INTRON(Vradi05g03180)	4.50601	8.16729e-12
Vr05	4102601	4103607	INTRON(Vradi05g03180),CDS(Vradi05g03180),INTRON(Vradi05g03180),CDS(Vradi05g03180),INTRON(Vradi05g03180)	1.60294	0.000231131
Vr05	4110775	4112384	INTRON(Vradi05g03180),CDS(Vradi05g03180),INTRON(Vradi05g03180),CDS(Vradi05g03180),INTRON(Vradi05g03180)	1.22754	0.000561011
Vr05	4149589	4151085	DOWNSTREAM(Vradi05g03230),NONGENIC	1.21703	1.06099e-05
Vr05	4251162	4254627	NONGENIC	1.15009	3.03511e-06
Vr05	4254754	4256097	NONGENIC	1.11371	0.0265852
Vr05	4293542	4296423	NONGENIC	1.17005	2.15591e-06
Vr05	4302324	4303988	NONGENIC	1.50354	1.26706e-12
Vr05	4308433	4309602	NONGENIC	1.09876	0.0359229
Vr05	4341479	4343010	NONGENIC	1.27036	0.000115223
Vr05	4343991	4345643	NONGENIC	1.09349	0.0416688
Vr05	4347156	4352291	NONGENIC	1.12061	2.8025e-06
Vr05	4371839	4376205	INTRON(Vradi05g03360),5'UTR(Vradi05g03360),INTRON(Vradi05g03360),5'UTR(Vradi05g03360),INTRON(Vradi05g03360)	1.07273	0.0144535
Vr05	4403615	4404889	NONGENIC	1.09731	0.0194524
Vr05	4427628	4429849	NONGENIC	1.20533	0.000362965
Vr05	4459465	4462583	INTRON(Vradi05g03420),CDS(Vradi05g03420),DOWNSTREAM(Vradi05g03420),NONGENIC	1.12009	0.000117602
Vr05	4466165	4475949	NONGENIC	1.06395	9.38492e-05
Vr05	4529273	4531765	NONGENIC	1.14407	0.00021074
Vr05	4534121	4541340	NONGENIC	1.07841	0.000212237
Vr05	4550954	4552523	NONGENIC	1.19664	2.63278e-05
Vr05	4567850	4571380	DOWNSTREAM(Vradi05g03470),NONGENIC	1.11085	0.000791006
Vr05	4589186	4591235	NONGENIC	1.20745	4.49044e-05
Vr05	4598565	4602513	NONGENIC	1.11465	0.000183452
Vr05	4606860	4609066	DOWNSTREAM(Vradi05g03500),NONGENIC	1.23764	4.14292e-08
Vr05	4609285	4611138	NONGENIC	1.10365	0.041123
Vr05	4611509	4614191	NONGENIC	1.53474	1.54828e-20
Vr05	4678017	4682853	NONGENIC	1.21406	2.70209e-12
Vr05	4694347	4697971	NONGENIC	1.06866	0.0407997
Vr05	4704445	4712572	NONGENIC,UPSTREAM(Vradi05g03590)	1.12963	4.6464e-07
Vr05	4736451	4737375	NONGENIC	1.60216	1.64385e-07
Vr05	4750573	4752570	UPSTREAM(Vradi05g03620),CDS(Vradi05g03620),INTRON(Vradi05g03620),CDS(Vradi05g03620),INTRON(Vradi05g03620)	1.14311	0.00749638
Vr05	4826341	4831226	NONGENIC	1.24463	1.57741e-14
Vr05	4857935	4859675	DOWNSTREAM(Vradi05g03690),NONGENIC	1.16562	9.7293e-05
Vr05	4885403	4888125	NONGENIC	1.1755	7.9871e-06
Vr05	4888811	4890122	NONGENIC	1.15497	0.00820945
Vr05	4894147	4895724	NONGENIC	1.14981	0.0014094
Vr05	4916499	4922639	NONGENIC	1.05396	0.0159607
Vr05	4923129	4924904	NONGENIC	1.62972	1.74517e-08
Vr05	4929202	4934779	NONGENIC	2.19891	4.3234e-87
Vr05	4982877	4985279	NONGENIC	1.51856	6.1994e-23
Vr05	4986888	4990184	NONGENIC	1.07156	0.0295395
Vr05	5024363	5025844	NONGENIC	1.3697	0.000701864
Vr05	5027117	5031934	NONGENIC	1.07292	0.0133244
Vr05	5034568	5037027	NONGENIC	1.1346	0.00101848
Vr05	5054635	5064360	DOWNSTREAM(Vradi05g03740),NONGENIC	1.05317	0.00980114
Vr05	5079735	5081094	NONGENIC	2.02817	7.57952e-25
Vr05	5106774	5108641	NONGENIC	1.10605	0.00986163
Vr05	5115150	5117357	NONGENIC,UPSTREAM(Vradi05g03770)	1.13382	0.00254403
Vr05	5134152	5137116	NONGENIC	1.15794	4.83992e-05
Vr05	5137414	5140050	NONGENIC	1.09901	0.00747403
Vr05	5141714	5148375	NONGENIC	1.18489	1.05312e-12
Vr05	5155736	5159617	NONGENIC	1.0958	0.00122226
Vr05	5165926	5171693	NONGENIC	1.28216	6.41389e-25
Vr05	5205399	5207495	DOWNSTREAM(Vradi05g03800),NONGENIC	1.23864	4.22505e-09
Vr05	5249728	5259078	NONGENIC	1.09736	4.99934e-08
Vr05	5259717	5265257	NONGENIC	1.12179	1.49201e-06
Vr05	5268121	5274209	NONGENIC	1.21574	3.26081e-19
Vr05	5319615	5323183	NONGENIC	1.11544	0.000117479
Vr05	5324240	5329077	NONGENIC	1.05405	0.0288858
Vr05	5331929	5338369	NONGENIC,UPSTREAM(Vradi05g03850)	1.04958	0.0212632
Vr05	5356717	5363821	NONGENIC	1.06481	0.00135955
Vr05	5419670	5422212	NONGENIC	1.09925	0.0117024
Vr05	5433865	5443895	NONGENIC	1.05301	0.00921074
Vr05	5518070	5521647	NONGENIC	1.09152	0.00161149
Vr05	5532749	5537964	NONGENIC	1.0772	0.00315109
Vr05	5540411	5544101	NONGENIC	1.11208	0.000172947
Vr05	5550167	5555238	NONGENIC	1.09465	0.00137928
Vr05	5559207	5561404	UPSTREAM(Vradi05g03940),CDS(Vradi05g03940),INTRON(Vradi05g03940),CDS(Vradi05g03940),INTRON(Vradi05g03940)	1.09681	0.0105251
Vr05	5593603	5597561	INTRON(Vradi05g03950)	1.10484	0.0005018
Vr05	5598844	5609571	DOWNSTREAM(Vradi05g03950),NONGENIC,UPSTREAM(Vradi05g03960),CDS(Vradi05g03960),DOWNSTREAM(Vradi05g03960),NONGENIC,UPSTREAM(Vradi05g03970)	1.10475	1.1252e-09
Vr05	5639303	5644595	NONGENIC	1.47162	1.95783e-27
Vr05	5680658	5681576	DOWNSTREAM(Vradi05g04020),NONGENIC	9.28878	5.1811e-41
Vr05	5690806	5691819	NONGENIC	62.2706	2.87312e-22
Vr05	5696260	5701014	NONGENIC	1.05623	0.0472839
Vr05	5704384	5707633	NONGENIC	2.30184	4.63012e-81
Vr05	5708062	5711853	NONGENIC	1.12192	0.00125116
Vr05	5718967	5720520	NONGENIC	1.12117	0.00688477
Vr05	5737325	5744391	NONGENIC	1.71991	2.09578e-12
Vr05	5754257	5757591	NONGENIC	1.50995	0.000281101
Vr05	5758830	5763837	NONGENIC	1.55354	2.44102e-58
Vr05	5765296	5776990	NONGENIC	1.42034	2.70385e-45
Vr05	5788267	5801876	NONGENIC,UPSTREAM(Vradi05g04050)	1.05996	0.0461043
Vr05	5813607	5819790	NONGENIC	1.2993	1.1877e-21
Vr05	5824384	5826765	NONGENIC	2.50496	1.95687e-69
Vr05	5830229	5833483	NONGENIC	1.19227	1.48286e-07
Vr05	5839425	5851698	NONGENIC,UPSTREAM(Vradi05g04060),CDS(Vradi05g04060),INTRON(Vradi05g04060),CDS(Vradi05g04060),INTRON(Vradi05g04060),CDS(Vradi05g04060),INTRON(Vradi05g04060),CDS(Vradi05g04060),DOWNSTREAM(Vradi05g04060),NONGENIC	1.37186	1.68994e-66
Vr05	5865826	5869104	NONGENIC	1.29223	2.8256e-15
Vr05	5905513	5911118	NONGENIC	1.58398	1.03623e-28
Vr05	5914171	5920234	NONGENIC	1.44492	6.22749e-44
Vr05	5927420	5932346	NONGENIC	1.17464	2.55779e-05
Vr05	5942359	5948474	NONGENIC	1.18665	6.44484e-14
Vr05	5971705	5973649	INTRON(Vradi05g04130),CDS(Vradi05g04130),INTRON(Vradi05g04130),CDS(Vradi05g04130)	7.39207	0
Vr05	5975101	5978947	CDS(Vradi05g04130),INTRON(Vradi05g04130)	1.30188	1.16918e-12
Vr05	5985631	5991673	INTRON(Vradi05g04130),CDS(Vradi05g04130)	1.11642	3.93695e-06
Vr05	5999121	6000997	INTRON(Vradi05g04130)	2.02458	4.98014e-19
Vr05	6003357	6006478	INTRON(Vradi05g04130),CDS(Vradi05g04130),INTRON(Vradi05g04130)	1.10182	0.0036404
Vr05	6027711	6030785	INTRON(Vradi05g04130)	4.37263	6.1338e-93
Vr05	6059153	6063576	UPSTREAM(Vradi05g04150),CDS(Vradi05g04150),INTRON(Vradi05g04150),CDS(Vradi05g04150),INTRON(Vradi05g04150)	1.20946	6.67426e-10
Vr05	6074522	6075670	INTRON(Vradi05g04150),CDS(Vradi05g04150),INTRON(Vradi05g04150),CDS(Vradi05g04150),INTRON(Vradi05g04150)	9.95182	0.00197193
Vr05	6083586	6085706	NONGENIC	2.25693	1.18072e-08
Vr05	6086501	6088066	NONGENIC	247.278	2.09156e-83
Vr05	6088706	6095834	NONGENIC	1.0512	0.0162649
Vr05	6097118	6099131	NONGENIC	1.55576	1.5411e-18
Vr05	6104446	6111019	NONGENIC	1.68864	1.37327e-47
Vr05	6114121	6120419	NONGENIC	1.06686	0.00354552
Vr05	6124361	6126343	NONGENIC,UPSTREAM(Vradi05g04170)	1.57873	2.87241e-11
Vr05	6145491	6153033	NONGENIC,UPSTREAM(Vradi05g04180)	1.26862	3.1716e-19
Vr05	6158100	6161497	NONGENIC	2.13029	4.7686e-82
Vr05	6175364	6181610	NONGENIC,UPSTREAM(Vradi05g04190),CDS(Vradi05g04190),INTRON(Vradi05g04190),CDS(Vradi05g04190),INTRON(Vradi05g04190)	1.26046	3.57236e-19
Vr05	6209238	6211606	DOWNSTREAM(Vradi05g04210),NONGENIC	1.24075	0.000128986
Vr05	6256897	6259290	UPSTREAM(Vradi05g04220),3'UTR(Vradi05g04220),INTRON(Vradi05g04220)	1.26016	9.45153e-11
Vr05	6266900	6268137	INTRON(Vradi05g04220),CDS(Vradi05g04220),INTRON(Vradi05g04220),5'UTR(Vradi05g04220),INTRON(Vradi05g04220)	1.3306	0.00120035
Vr05	6272625	6273658	INTRON(Vradi05g04220)	1.65562	5.10116e-13
Vr05	6277570	6285498	DOWNSTREAM(Vradi05g04220),NONGENIC	1.16847	3.90632e-08
Vr05	6285894	6287029	NONGENIC	10.2254	7.64519e-40
Vr05	6287375	6291087	NONGENIC	16.3382	5.06548e-37
Vr05	6311250	6316135	NONGENIC	1.42162	8.43397e-34
Vr05	6328782	6333076	INTRON(Vradi05g04230),CDS(Vradi05g04230),INTRON(Vradi05g04230),DOWNSTREAM(Vradi05g04230),NONGENIC	1.1411	1.81177e-07
Vr05	6346031	6346853	NONGENIC	1.8866	3.8249e-07
Vr05	6351508	6353677	NONGENIC,UPSTREAM(Vradi05g04240),CDS(Vradi05g04240),INTRON(Vradi05g04240),CDS(Vradi05g04240),INTRON(Vradi05g04240),CDS(Vradi05g04240)	2.19656	1.98114e-34
Vr05	6354310	6357112	INTRON(Vradi05g04240),CDS(Vradi05g04240),DOWNSTREAM(Vradi05g04240)	1.86324	1.31543e-34
Vr05	6370054	6379789	NONGENIC	1.06992	0.000168519
Vr05	6380616	6394648	NONGENIC,UPSTREAM(Vradi05g04250),3'UTR(Vradi05g04250),INTRON(Vradi05g04250),3'UTR(Vradi05g04250),INTRON(Vradi05g04250)	1.09927	2.40244e-08
Vr05	6410849	6415749	NONGENIC,UPSTREAM(Vradi05g04260)	1.14778	1.8575e-07
Vr05	6418406	6422667	DOWNSTREAM(Vradi05g04260),NONGENIC	1.28505	3.62817e-19
Vr05	6463317	6474692	NONGENIC	1.23331	1.12098e-21
Vr05	6475373	6476729	NONGENIC	1.45226	0.0469364
Vr05	6509474	6512896	NONGENIC	1.06878	0.0468503
Vr05	6514561	6516994	NONGENIC,UPSTREAM(Vradi05g04290)	1.10294	0.0170924
Vr05	6544397	6550526	DOWNSTREAM(Vradi05g04300),NONGENIC	1.10475	2.76775e-05
Vr05	6562975	6564089	DOWNSTREAM(Vradi05g04310),NONGENIC	1.26899	1.96002e-06
Vr05	6565240	6568123	NONGENIC	1.10509	0.003139
Vr05	6592784	6594329	DOWNSTREAM(Vradi05g04330),NONGENIC	1.15602	0.00119902
Vr05	6609169	6611998	NONGENIC	1.11946	0.000651018
Vr05	6612230	6617340	NONGENIC	1.06364	0.0141213
Vr05	6633507	6648638	NONGENIC,UPSTREAM(Vradi05g04360)	1.08995	4.88765e-09
Vr05	6663931	6676999	DOWNSTREAM(Vradi05g04360),NONGENIC	1.0782	5.35344e-07
Vr05	6677178	6680742	NONGENIC	1.07261	0.0218212
Vr05	6686691	6694239	NONGENIC,UPSTREAM(Vradi05g04370)	1.07565	0.000487279
Vr05	6740404	6747106	NONGENIC	1.10562	4.19749e-05
Vr05	6756765	6769338	DOWNSTREAM(Vradi05g04400),NONGENIC	1.10381	8.74246e-09
Vr05	6780615	6782795	DOWNSTREAM(Vradi05g04410),NONGENIC	1.1497	0.00066997
Vr05	6783051	6787441	NONGENIC	1.13761	1.20089e-07
Vr05	6787649	6788867	NONGENIC	1.13993	0.0422915
Vr05	6791302	6795770	NONGENIC	1.09489	0.000380145
Vr05	6796981	6799799	NONGENIC	1.31562	8.96852e-14
Vr05	6828169	6833576	DOWNSTREAM(Vradi05g04420),NONGENIC	inf	1.61901e-36
Vr05	6837654	6839037	NONGENIC,UPSTREAM(Vradi05g04430)	102.902	7.25162e-35
Vr05	6844482	6849897	DOWNSTREAM(Vradi05g04430),NONGENIC	1.05893	0.0131328
Vr05	6869976	6876123	NONGENIC	1.1186	0.000484289
Vr05	6879260	6889256	NONGENIC	1.17244	5.86195e-15
Vr05	6920515	6923951	INTRON(Vradi05g04470)	1.21714	3.09464e-08
Vr05	6970173	6972808	NONGENIC	1.42354	4.43751e-11
Vr05	6972978	6974341	NONGENIC	inf	2.7492e-99
Vr05	6978013	6989367	NONGENIC	1.25235	2.12375e-29
Vr05	6997253	7004361	NONGENIC	1.06809	0.0033161
Vr05	7022018	7036964	NONGENIC	1.07503	6.96042e-06
Vr05	7086775	7089683	NONGENIC,UPSTREAM(Vradi05g04560)	1.28757	3.259e-05
Vr05	7095615	7109621	DOWNSTREAM(Vradi05g04560),NONGENIC	1.0961	3.79449e-10
Vr05	7111129	7112873	NONGENIC	1.20723	0.000216325
Vr05	7114450	7124616	NONGENIC	1.23598	2.30491e-27
Vr05	7126670	7135796	NONGENIC	1.03514	0.0470201
Vr05	7138755	7146863	NONGENIC	1.15397	8.78847e-12
Vr05	7149921	7155690	NONGENIC	1.17224	3.15164e-08
Vr05	7157644	7160015	NONGENIC	1.12359	0.000680348
Vr05	7160568	7163153	NONGENIC	1.08036	0.0129708
Vr05	7164167	7165646	NONGENIC	1.11821	0.00905917
Vr05	7170985	7172018	NONGENIC	1.19972	0.000852413
Vr05	7176710	7194948	NONGENIC	1.03745	0.00197136
Vr05	7201323	7211794	NONGENIC,UPSTREAM(Vradi05g04570)	1.06488	0.000255516
Vr05	7241547	7247458	NONGENIC	1.25622	8.12199e-20
Vr05	7267337	7280149	NONGENIC	1.12543	7.05099e-15
Vr05	7303829	7306337	NONGENIC	1.11813	0.00152523
Vr05	7322801	7324396	NONGENIC,UPSTREAM(Vradi05g04630)	1.1697	0.0132963
Vr05	7345274	7348307	NONGENIC	2.23374	6.22615e-16
Vr05	7348683	7349760	NONGENIC	1.12014	0.0114829
Vr05	7352713	7356687	DOWNSTREAM(Vradi05g04660),NONGENIC	1.08469	0.00409229
Vr05	7361859	7364777	NONGENIC,UPSTREAM(Vradi05g04670)	1.20082	3.71664e-06
Vr05	7393481	7398747	NONGENIC	1.20133	4.41224e-14
Vr05	7434205	7437056	NONGENIC	1.31574	1.91396e-13
Vr05	7440347	7441259	NONGENIC	1.36085	1.14421e-08
Vr05	7465814	7470776	DOWNSTREAM(Vradi05g04700),NONGENIC	1.10712	4.58151e-05
Vr05	7471848	7474709	NONGENIC	1.88755	1.169e-42
Vr05	7498461	7499921	NONGENIC	1.27501	0.0138099
Vr05	7500762	7508238	NONGENIC	1.08765	2.42745e-05
Vr05	7510997	7519031	DOWNSTREAM(Vradi05g04710),NONGENIC	1.25145	3.01324e-27
Vr05	7524994	7525967	NONGENIC	3.85427	6.381e-51
Vr05	7528486	7538514	NONGENIC	1.12668	7.57481e-13
Vr05	7541458	7546257	NONGENIC	1.35973	1.23398e-20
Vr05	7552066	7555669	NONGENIC	1.09839	0.000366903
Vr05	7556281	7557544	NONGENIC	1.17513	0.00070781
Vr05	7557802	7559426	NONGENIC	inf	3.76228e-05
Vr05	7561035	7564540	NONGENIC	1.18851	0.00173672
Vr05	7609115	7623625	NONGENIC	1.08357	9.12417e-09
Vr05	7625126	7627422	NONGENIC	1.09404	0.020348
Vr05	7641503	7644982	INTRON(Vradi05g04780)	1.15969	1.87865e-05
Vr05	7648648	7650888	DOWNSTREAM(Vradi05g04780),NONGENIC	1.09618	0.00528343
Vr05	7651655	7655539	NONGENIC	1.12551	1.72997e-05
Vr05	7655944	7662843	NONGENIC	1.09304	2.71807e-05
Vr05	7678928	7690184	NONGENIC	1.13744	8.57508e-14
Vr05	7691349	7699665	NONGENIC	1.13822	2.28637e-10
Vr05	7700662	7702096	NONGENIC,UPSTREAM(Vradi05g04800)	2.84227	2.25696e-47
Vr05	7740396	7741646	INTRON(Vradi05g04820)	1.74821	9.28596e-17
Vr05	7753047	7773474	NONGENIC,UPSTREAM(Vradi05g04840),3'UTR(Vradi05g04840),INTRON(Vradi05g04840),CDS(Vradi05g04840),INTRON(Vradi05g04840),CDS(Vradi05g04840),INTRON(Vradi05g04840),CDS(Vradi05g04840),INTRON(Vradi05g04840),CDS(Vradi05g04840),INTRON(Vradi05g04840),CDS(Vradi05g04840),INTRON(Vradi05g04840),CDS(Vradi05g04840),INTRON(Vradi05g04840),CDS(Vradi05g04840),INTRON(Vradi05g04840),DOWNSTREAM(Vradi05g04840),NONGENIC	1.07902	1.01448e-07
Vr05	7796798	7800548	NONGENIC	1.168	1.91721e-09
Vr05	7811038	7813209	DOWNSTREAM(Vradi05g04850),NONGENIC	1.28885	1.71531e-06
Vr05	7837489	7846696	NONGENIC	1.11092	1.58339e-08
Vr05	7859659	7862251	NONGENIC	1.47725	4.63045e-20
Vr05	7868700	7876411	NONGENIC	1.04955	0.0289285
Vr05	7876778	7879644	NONGENIC	1.46281	2.10423e-17
Vr05	7885543	7887065	NONGENIC	1.2476	3.16016e-07
Vr05	7900598	7904268	NONGENIC	1.13562	1.69583e-05
Vr05	7920069	7921074	NONGENIC	2.21485	7.73549e-32
Vr05	7928386	7938506	NONGENIC	1.09114	2.54251e-07
Vr05	7948406	7949788	NONGENIC	1.2502	0.00113376
Vr05	7961123	7962223	NONGENIC	2.03555	1.20238e-31
Vr05	7970375	7971772	NONGENIC	1.19815	0.0493743
Vr05	7980488	7989313	NONGENIC	1.04476	0.0195974
Vr05	7990011	7999741	NONGENIC,UPSTREAM(Vradi05g04860)	1.06702	5.7617e-05
Vr05	8050108	8053921	NONGENIC	1.11387	8.96139e-05
Vr05	8054082	8080136	NONGENIC,UPSTREAM(Vradi05g04880),CDS(Vradi05g04880),INTRON(Vradi05g04880),CDS(Vradi05g04880),INTRON(Vradi05g04880),CDS(Vradi05g04880),INTRON(Vradi05g04880),CDS(Vradi05g04880),INTRON(Vradi05g04880),CDS(Vradi05g04880),DOWNSTREAM(Vradi05g04880),NONGENIC	1.05925	2.46487e-07
Vr05	8085637	8092788	NONGENIC	1.06029	0.00364041
[truncated: 24,051 more rows]
